# Supplementary material for: 5-{(2S,3R,4S,5S,6R)-3,4-Dihydr­oxy-6-hydroxy­meth­yl-3-[(2S,3R,4R,5R,6S)-3,4,5-trihydr­oxy-6-methyl­tetra­hydro­pyran-2-yloxy]tetra­hydro­pyran-2-yloxy}­-7-hydr­oxy-2-(4-hydroxy­phen­yl)chromen-4-one monohydrate
Source: Acta Crystallogr Sect E Struct Rep Online. 2008 Sep 6;64(Pt 10):o1901. doi: 10.1107/S1600536808027839 (PMC2959284; doi:10.1107/S1600536808027839)
Supplement: Supplementary file 1 [file e-64-o1901-sup1.cif]

##############################################################################
###                                                                        ###
###        Electronic paper (Acta Crystallographica Section E)             ###
###                                                                        ###
##############################################################################
#                                                                            #
# This CIF contains the data in a paper accepted for publication in Acta     #
# Crystallographica Section E. It conforms to the requirements of Notes      #
# for Authors for Section E, and has been peer reviewed under the auspices   #
# of the IUCr Commission on Journals.                                        #
#                                                                            #
# Full details of the Crystallographic Information File format               #
# are given in the paper "The Crystallographic Information File (CIF):       #
# a New Standard Archive File for Crystallography" by S. R. Hall, F. H.      #
# Allen and I. D. Brown [Acta Cryst. (1991), A47, 655-685].                  #
#                                                                            #
# The current version of the core CIF dictionary is obtainable from          #
# ftp://ftp.iucr.org/pub/cif_core.dic. The current version number is 2.4.    #
#                                                                            #
# Software is freely available for graphical display of the structure(s) in  #
# this CIF.  For information consult the CIF home page http://www.iucr.org/  #
# cif/home.html                                                              #
#                                                                            #
# This file may be used for bona fide research purposes within the           #
# scientific community so long as proper attribution is given to the journal # 
# article from which it was obtained.                                        #
#                                                                            #
##############################################################################
                                             
data_global
_audit_creation_method     'from SHELXL97 CIF and IUCr SHELXL97-template'
_journal_date_recd_electronic     2008-08-22
_journal_date_accepted     2008-08-30
_journal_name_full     'Acta Crystallographica, Section E'
_journal_year     2008
_journal_volume     64
_journal_issue     10
_journal_page_first     o1901
_journal_page_last     o1901
_journal_paper_category     QO
_journal_coeditor_code     BT2776
_publ_contact_author_name     'Yuzhen Chen'
_publ_contact_author_address
;Department of Mathematics,
 Henan Institute of Science & Technology ,
 Xinxiang 453003,
 People's Republic of China
;
_publ_contact_author_email     'chen_yuzhen@yahoo.cn'
_publ_contact_author_fax     '86 373 3040709'
_publ_contact_author_phone     '86 373 3040674'
_publ_section_title
;\
5-{(2<i>S</i>,3<i>R</i>,4<i>S</i>,5<i>S</i>,6<i>R</i>)-3,4-Dihydroxy-6-\
hydroxymethyl-3-[(2<i>S</i>,3<i>R</i>,4<i>R</i>,5<i>R</i>,6<i>S</i>)-3,4,5-\
trihydroxy-6-methyltetrahydropyran-2-yloxy]tetrahydropyran-2-yloxy}-7-hydroxy-\
2-(4-hydroxyphenyl)chromen-4-one monohydrate
;
loop_
    _publ_author_name
    _publ_author_address
    'Chen, Yuzhen'
;
Department of Mathematics
Henan Institute of Science and Technology
Xinxiang 453003
People's Republic of China
;
    'Wang, Airong'
;
School of Chemistry and Chemical Engineering
Henan Institute of Science and Technology
Xinxiang 453003
People's Republic of China
;
    'Gao, Haiyan'
;
School of Food Science
Henan Institute of Science and Technology
Xinxiang 453003
People's Republic of China
;
    'Niu, Shengyang'
;
School of Food Science
Henan Institute of Science and Technology
Xinxiang 453003
People's Republic of China
;
data_I
_chemical_name_systematic
;
5-{(2<i>S</i>,3<i>R</i>,4<i>S</i>,5<i>S</i>,6<i>R</i>)-3,4-Dihydroxy-6-
hydroxymethyl-3-[(2<i>S</i>,3<i>R</i>,4<i>R</i>,5<i>R</i>,6<i>S</i>)-3,4,5-
trihydroxy-6-methyltetrahydropyran-2-yloxy]tetrahydropyran-2-yloxy}-7-hydroxy-
2-(4-hydroxyphenyl)chromen-4-one monohydrate
;
_chemical_name_common     ?
_chemical_formula_moiety     'C27 H30 O14 , H2 O'
_chemical_formula_sum     'C27 H32 O15'
_chemical_formula_iupac     'C27 H30 O14 , H2 O'
_chemical_formula_weight     596.53
_chemical_melting_point     ?
_symmetry_cell_setting     orthorhombic
_symmetry_space_group_name_H-M     'P 21 21 21'
_symmetry_space_group_name_Hall     'P 2ac 2ab'
loop_
    _symmetry_equiv_pos_as_xyz
    'x, y, z'
    '-x+1/2, -y, z+1/2'
    '-x, y+1/2, -z+1/2'
    'x+1/2, -y+1/2, -z'
_cell_length_a     7.2392(14)
_cell_length_b     9.832(2)
_cell_length_c     36.782(7)
_cell_angle_alpha     90.00
_cell_angle_beta     90.00
_cell_angle_gamma     90.00
_cell_volume     2618.1(9)
_cell_formula_units_Z     4
_cell_measurement_reflns_used     5367
_cell_measurement_theta_min     2.144
_cell_measurement_theta_max     27.110
_cell_measurement_temperature     113(2)
_exptl_crystal_description     block
_exptl_crystal_colour     white
_exptl_crystal_size_max     0.08
_exptl_crystal_size_mid     0.06
_exptl_crystal_size_min     0.04
_exptl_crystal_density_diffrn     1.513
_exptl_crystal_density_meas     ?
_exptl_crystal_density_method     'not measured'
_exptl_crystal_F_000     1256
_exptl_absorpt_coefficient_mu     0.125
_exptl_absorpt_correction_type     multi-scan
_exptl_absorpt_process_details     '(CrystalClear; Rigaku/MSC, 2005)'
_exptl_absorpt_correction_T_min     0.9901
_exptl_absorpt_correction_T_max     0.9950
_exptl_special_details
;
;
_diffrn_ambient_temperature     113(2)
_diffrn_radiation_type     MoK\a
_diffrn_radiation_wavelength     0.71073
_diffrn_radiation_source     'rotating anode'
_diffrn_radiation_monochromator     confocal
_diffrn_measurement_device_type     'Rigaku Saturn CCD area-detector'
_diffrn_measurement_method     '\w scans'
_diffrn_detector_area_resol_mean     ?
_diffrn_reflns_number     20457
_diffrn_reflns_av_R_equivalents     0.0898
_diffrn_reflns_av_sigmaI/netI     0.0643
_diffrn_reflns_theta_min     2.14
_diffrn_reflns_theta_max     27.13
_diffrn_reflns_theta_full     27.13
_diffrn_measured_fraction_theta_max     0.997
_diffrn_measured_fraction_theta_full     0.997
_diffrn_reflns_limit_h_min     -9
_diffrn_reflns_limit_h_max     9
_diffrn_reflns_limit_k_min     -12
_diffrn_reflns_limit_k_max     12
_diffrn_reflns_limit_l_min     -30
_diffrn_reflns_limit_l_max     47
_diffrn_standards_number     0
_diffrn_standards_interval_count     0
_diffrn_standards_interval_time     0
_diffrn_standards_decay_%     0
_refine_special_details
;
Refinement of <i>F</i>^2^ against ALL reflections. The weighted <i>R</i>-factor
<i>wR</i> and goodness of fit <i>S</i> are based on <i>F</i>^2^, conventional
<i>R</i>-factors <i>R</i> are based on <i>F</i>, with <i>F</i> set to zero for
negative <i>F</i>^2^. The threshold expression of <i>F</i>^2^ >
\s(<i>F</i>^2^) is used only for calculating <i>R</i>-factors(gt) <i>etc</i>.
and is not relevant to the choice of reflections for refinement.
<i>R</i>-factors based on <i>F</i>^2^ are statistically about twice as large
as those based on <i>F</i>, and <i>R</i>- factors based on ALL data will be
even larger.
;
_reflns_number_total     3332
_reflns_number_gt     2875
_reflns_threshold_expression     I>2\s(I)
_refine_ls_structure_factor_coef     Fsqd
_refine_ls_matrix_type     full
_refine_ls_R_factor_all     0.0562
_refine_ls_R_factor_gt     0.0449
_refine_ls_wR_factor_gt     0.1059
_refine_ls_wR_factor_ref     0.1103
_refine_ls_goodness_of_fit_ref     1.055
_refine_ls_restrained_S_all     1.054
_refine_ls_number_reflns     3332
_refine_ls_number_parameters     410
_refine_ls_number_restraints     10
_refine_ls_hydrogen_treatment     mixed
_refine_ls_weighting_scheme     calc
_refine_ls_weighting_details
       'calc w = 1/[\s^2^(Fo^2^)+(0.0614P)^2^+0.0488P] where P=(Fo^2^+2Fc^2^)/3'
_atom_sites_solution_hydrogens     geom
_atom_sites_solution_primary     direct
_atom_sites_solution_secondary     difmap
_refine_ls_shift/su_max     0.001
_refine_ls_shift/su_mean     0.000
_refine_diff_density_max     0.312
_refine_diff_density_min     -0.286
_refine_ls_extinction_method     none
_refine_ls_extinction_coef     ?
_refine_ls_abs_structure_details     'None, Friedel Pairs merged'
_refine_ls_abs_structure_Flack     ?
loop_
    _atom_type_symbol
    _atom_type_description
    _atom_type_scat_dispersion_real
    _atom_type_scat_dispersion_imag
    _atom_type_scat_source
    'C' 'C' 0.0033 0.0000
                         'International Tables Vol C Tables 4.2.6.8 and 6.1.1.4'
    'H' 'H' 0.0000 0.0000
                         'International Tables Vol C Tables 4.2.6.8 and 6.1.1.4'
    'O' 'O' 0.0106 0.0000
                         'International Tables Vol C Tables 4.2.6.8 and 6.1.1.4'
_computing_data_collection     'Crystalclear (Rigaku/MSC, 2005)'
_computing_cell_refinement     'Crystalclear (Rigaku/MSC, 2005)'
_computing_data_reduction     'Crystalclear (Rigaku/MSC, 2005)'
_computing_structure_solution     'SHELXS97 (Sheldrick, 2008)'
_computing_structure_refinement     'SHELXL97 (Sheldrick, 2008)'
_computing_molecular_graphics     'SHELXTL (Sheldrick, 2008)'
_computing_publication_material     'CrystalStructure (Rigaku/MSC, 2005)'
loop_
    _atom_site_type_symbol
    _atom_site_label
    _atom_site_fract_x
    _atom_site_fract_y
    _atom_site_fract_z
    _atom_site_U_iso_or_equiv
    _atom_site_adp_type
    _atom_site_calc_flag
    _atom_site_refinement_flags
    _atom_site_occupancy
    _atom_site_disorder_assembly
    _atom_site_disorder_group
    O O1 0.4843(3) 0.7580(2) 0.00818(5) 0.0211(5) Uani d . 1 . .
    O O2 0.5796(3) 0.9238(2) 0.10827(5) 0.0185(5) Uani d . 1 . .
    O O3 0.4249(3) 0.3145(2) 0.05153(5) 0.0241(5) Uani d D 1 . .
    H H3 0.407(5) 0.268(4) 0.0720(8) 0.036 Uiso d D 1 . .
    O O4 0.5902(2) 0.6692(2) 0.13500(5) 0.0165(4) Uani d . 1 . .
    O O5 0.4557(2) 0.5220(2) 0.17460(5) 0.0170(4) Uani d . 1 . .
    O O6 0.8762(3) 0.5651(2) 0.24894(5) 0.0205(4) Uani d D 1 . .
    H H6 0.909(5) 0.502(3) 0.2620(8) 0.031 Uiso d D 1 . .
    O O7 0.6098(3) 0.3398(2) 0.25491(5) 0.0231(5) Uani d D 1 . .
    H H7 0.622(5) 0.364(4) 0.2769(7) 0.035 Uiso d D 1 . .
    O O8 0.2114(3) 0.2890(2) 0.17453(5) 0.0252(5) Uani d D 1 . .
    H H8 0.140(5) 0.342(4) 0.1646(9) 0.038 Uiso d D 1 . .
    O O9 0.9173(2) 0.6586(2) 0.17330(5) 0.0167(4) Uani d . 1 . .
    O O10 0.9519(2) 0.8722(2) 0.20277(5) 0.0163(4) Uani d . 1 . .
    O O11 1.3189(2) 0.8698(2) 0.17022(5) 0.0189(5) Uani d D 1 . .
    H H11 1.403(4) 0.862(4) 0.1536(7) 0.028 Uiso d D 1 . .
    O O12 1.1740(3) 0.8979(2) 0.09786(5) 0.0224(5) Uani d D 1 . .
    H H12 1.155(5) 0.981(3) 0.0934(9) 0.034 Uiso d D 1 . .
    O O13 0.8811(3) 1.0723(2) 0.11859(5) 0.0219(5) Uani d D 1 . .
    H H13 0.779(4) 1.029(4) 0.1135(9) 0.033 Uiso d D 1 . .
    O O14 0.4369(3) 1.1650(2) -0.12150(5) 0.0212(5) Uani d D 1 . .
    H H14 0.406(5) 1.250(3) -0.1214(9) 0.032 Uiso d D 1 . .
    O O15 0.3844(4) 0.1713(3) 0.11315(6) 0.0375(6) Uani d D 1 . .
    H H15A 0.358(6) 0.199(5) 0.1329(8) 0.056 Uiso d D 1 . .
    H H15B 0.438(6) 0.096(3) 0.1150(12) 0.056 Uiso d D 1 . .
    C C2 0.5093(4) 0.8935(3) 0.01211(7) 0.0173(6) Uani d . 1 . .
    C C3 0.5473(4) 0.9489(3) 0.04519(7) 0.0190(6) Uani d . 1 . .
    H H3A 0.5692 1.0439 0.0469 0.023 Uiso calc R 1 . .
    C C4 0.5552(3) 0.8674(3) 0.07760(7) 0.0159(6) Uani d . 1 . .
    C C5 0.5377(3) 0.6235(3) 0.10095(7) 0.0149(6) Uani d . 1 . .
    C C6 0.4977(4) 0.4896(3) 0.09418(7) 0.0168(6) Uani d . 1 . .
    H H6A 0.4939 0.4261 0.1136 0.020 Uiso calc R 1 . .
    C C7 0.4621(4) 0.4463(3) 0.05842(7) 0.0186(6) Uani d . 1 . .
    C C8 0.4641(4) 0.5371(3) 0.02980(7) 0.0199(6) Uani d . 1 . .
    H H8A 0.4449 0.5074 0.0055 0.024 Uiso calc R 1 . .
    C C9 0.4948(4) 0.6725(3) 0.03761(7) 0.0178(6) Uani d . 1 . .
    C C13 0.5313(4) 0.7231(3) 0.07286(7) 0.0146(6) Uani d . 1 . .
    C C1'' 0.6285(4) 0.5673(3) 0.16087(7) 0.0150(5) Uani d . 1 . .
    H H1'' 0.6935 0.4899 0.1488 0.018 Uiso calc R 1 . .
    C C2'' 0.7487(3) 0.6234(3) 0.19134(7) 0.0154(6) Uani d . 1 . .
    H H2'' 0.6905 0.7053 0.2027 0.019 Uiso calc R 1 . .
    C C3'' 0.7742(4) 0.5101(3) 0.21932(7) 0.0167(6) Uani d . 1 . .
    H H3'' 0.8472 0.4347 0.2080 0.020 Uiso calc R 1 . .
    C C4'' 0.5868(4) 0.4542(3) 0.23160(7) 0.0167(6) Uani d . 1 . .
    H H4'' 0.5165 0.5270 0.2446 0.020 Uiso calc R 1 . .
    C C5'' 0.4779(4) 0.4074(3) 0.19843(7) 0.0158(6) Uani d . 1 . .
    H H5'' 0.5506 0.3357 0.1855 0.019 Uiso calc R 1 . .
    C C6'' 0.2879(4) 0.3529(3) 0.20634(7) 0.0203(6) Uani d . 1 . .
    H H6''1 0.2948 0.2860 0.2264 0.024 Uiso calc R 1 . .
    H H6''2 0.2064 0.4283 0.2142 0.024 Uiso calc R 1 . .
    C C1''' 1.0404(3) 0.7556(3) 0.18874(7) 0.0146(5) Uani d . 1 . .
    H H1''' 1.1133 0.7111 0.2085 0.018 Uiso calc R 1 . .
    C C2''' 1.1695(3) 0.7886(3) 0.15686(7) 0.0159(6) Uani d . 1 . .
    H H2''' 1.2187 0.7025 0.1461 0.019 Uiso calc R 1 . .
    C C3''' 1.0581(4) 0.8670(3) 0.12806(7) 0.0170(6) Uani d . 1 . .
    H H3''' 0.9544 0.8080 0.1195 0.020 Uiso calc R 1 . .
    C C4''' 0.9774(4) 0.9936(3) 0.14530(7) 0.0162(6) Uani d . 1 . .
    H H4''' 1.0803 1.0497 0.1555 0.019 Uiso calc R 1 . .
    C C5''' 0.8485(3) 0.9518(3) 0.17625(7) 0.0163(6) Uani d . 1 . .
    H H5''' 0.7459 0.8949 0.1662 0.020 Uiso calc R 1 . .
    C C6''' 0.7673(4) 1.0724(4) 0.19609(8) 0.0253(7) Uani d . 1 . .
    H H6''3 0.7005 1.0407 0.2177 0.038 Uiso calc R 1 . .
    H H6''4 0.6819 1.1207 0.1800 0.038 Uiso calc R 1 . .
    H H6''5 0.8668 1.1339 0.2035 0.038 Uiso calc R 1 . .
    C C1' 0.4910(4) 0.9672(3) -0.02252(7) 0.0182(6) Uani d . 1 . .
    C C2' 0.5075(4) 0.8970(3) -0.05549(7) 0.0192(6) Uani d . 1 . .
    H H2' 0.5297 0.8018 -0.0555 0.023 Uiso calc R 1 . .
    C C3' 0.4916(4) 0.9662(3) -0.08794(7) 0.0190(6) Uani d . 1 . .
    H H3' 0.5052 0.9185 -0.1102 0.023 Uiso calc R 1 . .
    C C4' 0.4559(4) 1.1048(3) -0.08840(7) 0.0179(6) Uani d . 1 . .
    C C5' 0.4378(4) 1.1761(3) -0.05556(7) 0.0202(6) Uani d . 1 . .
    H H5' 0.4134 1.2710 -0.0556 0.024 Uiso calc R 1 . .
    C C6' 0.4557(4) 1.1065(3) -0.02315(7) 0.0223(6) Uani d . 1 . .
    H H6' 0.4439 1.1545 -0.0009 0.027 Uiso calc R 1 . .
loop_
    _atom_site_aniso_label
    _atom_site_aniso_U_11
    _atom_site_aniso_U_22
    _atom_site_aniso_U_33
    _atom_site_aniso_U_12
    _atom_site_aniso_U_13
    _atom_site_aniso_U_23
    O1 0.0317(11) 0.0152(12) 0.0164(9) -0.0001(9) -0.0024(8) 0.0025(9)
    O2 0.0233(10) 0.0176(13) 0.0144(9) -0.0028(8) -0.0018(7) -0.0026(8)
    O3 0.0339(12) 0.0184(14) 0.0201(10) -0.0024(9) -0.0012(8) -0.0014(9)
    O4 0.0217(9) 0.0151(12) 0.0126(8) -0.0015(8) -0.0021(7) 0.0012(8)
    O5 0.0143(8) 0.0181(12) 0.0187(9) -0.0011(8) -0.0007(7) 0.0047(9)
    O6 0.0237(10) 0.0176(12) 0.0203(10) -0.0044(9) -0.0101(8) 0.0030(9)
    O7 0.0326(11) 0.0202(12) 0.0164(9) -0.0053(10) -0.0043(8) 0.0068(9)
    O8 0.0251(11) 0.0260(14) 0.0246(10) -0.0073(9) -0.0074(8) 0.0007(10)
    O9 0.0157(9) 0.0172(12) 0.0173(9) -0.0046(8) 0.0012(7) -0.0033(8)
    O10 0.0179(9) 0.0153(12) 0.0157(8) 0.0015(8) -0.0008(7) -0.0011(8)
    O11 0.0153(9) 0.0239(13) 0.0175(9) -0.0033(8) 0.0003(7) -0.0034(9)
    O12 0.0237(10) 0.0250(14) 0.0184(10) -0.0009(9) 0.0081(7) 0.0021(10)
    O13 0.0227(10) 0.0177(13) 0.0253(10) -0.0020(9) -0.0050(8) 0.0049(9)
    O14 0.0330(11) 0.0170(13) 0.0137(9) 0.0016(10) -0.0006(7) 0.0029(9)
    O15 0.0558(16) 0.0267(17) 0.0299(12) 0.0115(13) 0.0134(11) 0.0070(12)
    C2 0.0202(13) 0.0136(16) 0.0182(12) -0.0012(11) 0.0004(9) 0.0007(12)
    C3 0.0242(13) 0.0166(17) 0.0162(12) -0.0025(12) -0.0006(10) 0.0015(11)
    C4 0.0138(11) 0.0179(17) 0.0160(12) -0.0024(11) -0.0004(9) -0.0009(11)
    C5 0.0151(11) 0.0162(16) 0.0134(11) -0.0001(11) -0.0011(9) -0.0008(11)
    C6 0.0195(13) 0.0152(17) 0.0158(13) 0.0021(11) -0.0011(9) 0.0017(12)
    C7 0.0182(12) 0.0164(17) 0.0213(13) -0.0012(11) 0.0003(10) -0.0029(12)
    C8 0.0267(14) 0.0188(18) 0.0144(12) 0.0005(12) -0.0027(10) -0.0027(11)
    C9 0.0185(13) 0.0200(18) 0.0149(12) -0.0014(11) -0.0014(9) 0.0024(12)
    C13 0.0171(12) 0.0136(16) 0.0132(12) -0.0003(11) -0.0008(9) 0.0007(11)
    C1'' 0.0172(12) 0.0134(15) 0.0143(11) -0.0002(11) -0.0005(9) 0.0013(11)
    C2'' 0.0155(12) 0.0155(17) 0.0153(12) -0.0021(11) 0.0009(9) -0.0001(11)
    C3'' 0.0189(13) 0.0154(17) 0.0160(12) -0.0011(11) -0.0039(9) -0.0017(11)
    C4'' 0.0195(12) 0.0155(16) 0.0152(12) -0.0018(11) -0.0010(9) 0.0017(11)
    C5'' 0.0210(13) 0.0121(16) 0.0143(12) -0.0006(11) -0.0006(9) 0.0025(11)
    C6'' 0.0195(12) 0.0228(18) 0.0186(13) -0.0053(13) -0.0021(9) 0.0022(13)
    C1''' 0.0147(11) 0.0114(15) 0.0178(12) -0.0007(11) -0.0007(9) -0.0048(11)
    C2''' 0.0144(12) 0.0152(16) 0.0180(12) -0.0025(10) -0.0013(9) -0.0028(11)
    C3''' 0.0166(12) 0.0195(17) 0.0150(12) -0.0038(11) 0.0007(9) 0.0019(11)
    C4''' 0.0177(12) 0.0156(17) 0.0152(12) -0.0002(11) -0.0028(9) 0.0046(11)
    C5''' 0.0149(12) 0.0163(16) 0.0178(12) -0.0005(11) -0.0001(9) 0.0009(12)
    C6''' 0.0255(14) 0.025(2) 0.0250(14) 0.0081(13) 0.0017(11) -0.0009(13)
    C1' 0.0202(13) 0.0202(18) 0.0142(12) 0.0015(12) -0.0005(9) 0.0013(12)
    C2' 0.0243(14) 0.0163(17) 0.0172(13) 0.0023(12) -0.0004(10) -0.0006(12)
    C3' 0.0264(14) 0.0153(17) 0.0153(12) 0.0019(12) 0.0007(10) -0.0023(11)
    C4' 0.0192(12) 0.0196(17) 0.0149(12) -0.0013(12) 0.0005(9) 0.0018(12)
    C5' 0.0306(15) 0.0114(17) 0.0186(13) 0.0010(12) 0.0000(11) -0.0017(12)
    C6' 0.0328(15) 0.0180(18) 0.0159(13) 0.0025(13) 0.0010(11) -0.0031(12)
_geom_special_details
;
All e.s.d.'s (except the e.s.d. in the dihedral angle between two l.s. planes)
are estimated using the full covariance matrix. The cell e.s.d.'s are taken
into account individually in the estimation of e.s.d.'s in distances, angles
and torsion angles; correlations between e.s.d.'s in cell parameters are only
used when they are defined by crystal symmetry. An approximate (isotropic)
treatment of cell e.s.d.'s is used for estimating e.s.d.'s involving l.s.
planes.
;
loop_
    _geom_bond_atom_site_label_1
    _geom_bond_atom_site_label_2
    _geom_bond_site_symmetry_2
    _geom_bond_distance
    _geom_bond_publ_flag
    O1 C2 . 1.352(4) ?
    O1 C9 . 1.373(3) ?
    O2 C4 . 1.269(3) ?
    O3 C7 . 1.347(4) ?
    O3 H3 . 0.89(2) ?
    O4 C5 . 1.384(3) ?
    O4 C1'' . 1.409(3) ?
    O5 C1'' . 1.420(3) ?
    O5 C5'' . 1.436(3) ?
    O6 C3'' . 1.423(3) ?
    O6 H6 . 0.82(2) ?
    O7 C4'' . 1.424(4) ?
    O7 H7 . 0.85(2) ?
    O8 C6'' . 1.439(3) ?
    O8 H8 . 0.82(2) ?
    O9 C1''' . 1.423(3) ?
    O9 C2'' . 1.432(3) ?
    O10 C1''' . 1.412(3) ?
    O10 C5''' . 1.457(3) ?
    O11 C2''' . 1.431(3) ?
    O11 H11 . 0.86(2) ?
    O12 C3''' . 1.425(3) ?
    O12 H12 . 0.85(3) ?
    O13 C4''' . 1.432(3) ?
    O13 H13 . 0.87(2) ?
    O14 C4' . 1.360(3) ?
    O14 H14 . 0.87(3) ?
    O15 H15A . 0.80(3) ?
    O15 H15B . 0.84(3) ?
    C2 C3 . 1.361(4) ?
    C2 C1' . 1.472(4) ?
    C3 C4 . 1.437(4) ?
    C3 H3A . 0.9500 ?
    C4 C13 . 1.440(4) ?
    C5 C6 . 1.371(4) ?
    C5 C13 . 1.424(4) ?
    C6 C7 . 1.406(4) ?
    C6 H6A . 0.9500 ?
    C7 C8 . 1.381(4) ?
    C8 C9 . 1.379(5) ?
    C8 H8A . 0.9500 ?
    C9 C13 . 1.414(4) ?
    C1'' C2'' . 1.522(4) ?
    C1'' H1'' . 1.0000 ?
    C2'' C3'' . 1.528(4) ?
    C2'' H2'' . 1.0000 ?
    C3'' C4'' . 1.532(4) ?
    C3'' H3'' . 1.0000 ?
    C4'' C5'' . 1.524(3) ?
    C4'' H4'' . 1.0000 ?
    C5'' C6'' . 1.505(4) ?
    C5'' H5'' . 1.0000 ?
    C6'' H6''1 . 0.9900 ?
    C6'' H6''2 . 0.9900 ?
    C1''' C2''' . 1.534(4) ?
    C1''' H1''' . 1.0000 ?
    C2''' C3''' . 1.539(4) ?
    C2''' H2''' . 1.0000 ?
    C3''' C4''' . 1.514(4) ?
    C3''' H3''' . 1.0000 ?
    C4''' C5''' . 1.529(4) ?
    C4''' H4''' . 1.0000 ?
    C5''' C6''' . 1.511(4) ?
    C5''' H5''' . 1.0000 ?
    C6''' H6''3 . 0.9800 ?
    C6''' H6''4 . 0.9800 ?
    C6''' H6''5 . 0.9800 ?
    C1' C6' . 1.393(5) ?
    C1' C2' . 1.400(4) ?
    C2' C3' . 1.379(4) ?
    C2' H2' . 0.9500 ?
    C3' C4' . 1.386(4) ?
    C3' H3' . 0.9500 ?
    C4' C5' . 1.403(4) ?
    C5' C6' . 1.381(4) ?
    C5' H5' . 0.9500 ?
    C6' H6' . 0.9500 ?
loop_
    _geom_angle_atom_site_label_1
    _geom_angle_atom_site_label_2
    _geom_angle_atom_site_label_3
    _geom_angle_site_symmetry_1
    _geom_angle_site_symmetry_3
    _geom_angle
    _geom_angle_publ_flag
    C2 O1 C9 . . 120.8(2) ?
    C7 O3 H3 . . 111(2) ?
    C5 O4 C1'' . . 115.7(2) ?
    C1'' O5 C5'' . . 111.37(19) ?
    C3'' O6 H6 . . 108(3) ?
    C4'' O7 H7 . . 112(3) ?
    C6'' O8 H8 . . 109(3) ?
    C1''' O9 C2'' . . 120.72(19) ?
    C1''' O10 C5''' . . 115.13(19) ?
    C2''' O11 H11 . . 104(2) ?
    C3''' O12 H12 . . 105(3) ?
    C4''' O13 H13 . . 107(2) ?
    C4' O14 H14 . . 116(2) ?
    H15A O15 H15B . . 110(4) ?
    O1 C2 C3 . . 121.1(3) ?
    O1 C2 C1' . . 112.4(2) ?
    C3 C2 C1' . . 126.5(3) ?
    C2 C3 C4 . . 121.8(3) ?
    C2 C3 H3A . . 119.1 ?
    C4 C3 H3A . . 119.1 ?
    O2 C4 C3 . . 120.0(3) ?
    O2 C4 C13 . . 123.7(2) ?
    C3 C4 C13 . . 116.4(2) ?
    C6 C5 O4 . . 122.3(2) ?
    C6 C5 C13 . . 121.4(2) ?
    O4 C5 C13 . . 116.3(2) ?
    C5 C6 C7 . . 120.0(3) ?
    C5 C6 H6A . . 120.0 ?
    C7 C6 H6A . . 120.0 ?
    O3 C7 C8 . . 118.7(2) ?
    O3 C7 C6 . . 120.3(3) ?
    C8 C7 C6 . . 121.0(3) ?
    C9 C8 C7 . . 117.8(3) ?
    C9 C8 H8A . . 121.1 ?
    C7 C8 H8A . . 121.1 ?
    O1 C9 C8 . . 114.7(2) ?
    O1 C9 C13 . . 121.2(3) ?
    C8 C9 C13 . . 124.1(3) ?
    C9 C13 C5 . . 115.4(3) ?
    C9 C13 C4 . . 118.7(2) ?
    C5 C13 C4 . . 125.8(2) ?
    O4 C1'' O5 . . 106.9(2) ?
    O4 C1'' C2'' . . 110.6(2) ?
    O5 C1'' C2'' . . 110.8(2) ?
    O4 C1'' H1'' . . 109.5 ?
    O5 C1'' H1'' . . 109.5 ?
    C2'' C1'' H1'' . . 109.5 ?
    O9 C2'' C1'' . . 103.53(19) ?
    O9 C2'' C3'' . . 112.7(2) ?
    C1'' C2'' C3'' . . 107.5(2) ?
    O9 C2'' H2'' . . 110.9 ?
    C1'' C2'' H2'' . . 110.9 ?
    C3'' C2'' H2'' . . 110.9 ?
    O6 C3'' C2'' . . 107.5(2) ?
    O6 C3'' C4'' . . 111.7(2) ?
    C2'' C3'' C4'' . . 110.7(2) ?
    O6 C3'' H3'' . . 109.0 ?
    C2'' C3'' H3'' . . 109.0 ?
    C4'' C3'' H3'' . . 109.0 ?
    O7 C4'' C5'' . . 107.7(2) ?
    O7 C4'' C3'' . . 110.9(2) ?
    C5'' C4'' C3'' . . 109.3(2) ?
    O7 C4'' H4'' . . 109.6 ?
    C5'' C4'' H4'' . . 109.6 ?
    C3'' C4'' H4'' . . 109.6 ?
    O5 C5'' C6'' . . 107.1(2) ?
    O5 C5'' C4'' . . 108.0(2) ?
    C6'' C5'' C4'' . . 115.2(2) ?
    O5 C5'' H5'' . . 108.8 ?
    C6'' C5'' H5'' . . 108.8 ?
    C4'' C5'' H5'' . . 108.8 ?
    O8 C6'' C5'' . . 110.5(2) ?
    O8 C6'' H6''1 . . 109.6 ?
    C5'' C6'' H6''1 . . 109.6 ?
    O8 C6'' H6''2 . . 109.6 ?
    C5'' C6'' H6''2 . . 109.6 ?
    H6''1 C6'' H6''2 . . 108.1 ?
    O10 C1''' O9 . . 113.9(2) ?
    O10 C1''' C2''' . . 112.6(2) ?
    O9 C1''' C2''' . . 102.6(2) ?
    O10 C1''' H1''' . . 109.2 ?
    O9 C1''' H1''' . . 109.2 ?
    C2''' C1''' H1''' . . 109.2 ?
    O11 C2''' C1''' . . 108.4(2) ?
    O11 C2''' C3''' . . 110.7(2) ?
    C1''' C2''' C3''' . . 108.2(2) ?
    O11 C2''' H2''' . . 109.8 ?
    C1''' C2''' H2''' . . 109.8 ?
    C3''' C2''' H2''' . . 109.8 ?
    O12 C3''' C4''' . . 112.2(2) ?
    O12 C3''' C2''' . . 109.6(2) ?
    C4''' C3''' C2''' . . 109.0(2) ?
    O12 C3''' H3''' . . 108.7 ?
    C4''' C3''' H3''' . . 108.7 ?
    C2''' C3''' H3''' . . 108.7 ?
    O13 C4''' C3''' . . 110.2(2) ?
    O13 C4''' C5''' . . 111.0(2) ?
    C3''' C4''' C5''' . . 109.0(2) ?
    O13 C4''' H4''' . . 108.9 ?
    C3''' C4''' H4''' . . 108.9 ?
    C5''' C4''' H4''' . . 108.9 ?
    O10 C5''' C6''' . . 107.3(2) ?
    O10 C5''' C4''' . . 109.2(2) ?
    C6''' C5''' C4''' . . 112.7(3) ?
    O10 C5''' H5''' . . 109.2 ?
    C6''' C5''' H5''' . . 109.2 ?
    C4''' C5''' H5''' . . 109.2 ?
    C5''' C6''' H6''3 . . 109.5 ?
    C5''' C6''' H6''4 . . 109.5 ?
    H6''3 C6''' H6''4 . . 109.5 ?
    C5''' C6''' H6''5 . . 109.5 ?
    H6''3 C6''' H6''5 . . 109.5 ?
    H6''4 C6''' H6''5 . . 109.5 ?
    C6' C1' C2' . . 119.1(3) ?
    C6' C1' C2 . . 121.0(2) ?
    C2' C1' C2 . . 119.9(3) ?
    C3' C2' C1' . . 119.9(3) ?
    C3' C2' H2' . . 120.0 ?
    C1' C2' H2' . . 120.0 ?
    C2' C3' C4' . . 120.7(3) ?
    C2' C3' H3' . . 119.6 ?
    C4' C3' H3' . . 119.6 ?
    O14 C4' C3' . . 117.2(2) ?
    O14 C4' C5' . . 122.9(3) ?
    C3' C4' C5' . . 119.9(3) ?
    C6' C5' C4' . . 119.2(3) ?
    C6' C5' H5' . . 120.4 ?
    C4' C5' H5' . . 120.4 ?
    C5' C6' C1' . . 121.2(3) ?
    C5' C6' H6' . . 119.4 ?
    C1' C6' H6' . . 119.4 ?
loop_
    _geom_torsion_atom_site_label_1
    _geom_torsion_atom_site_label_2
    _geom_torsion_atom_site_label_3
    _geom_torsion_atom_site_label_4
    _geom_torsion_site_symmetry_1
    _geom_torsion_site_symmetry_2
    _geom_torsion_site_symmetry_3
    _geom_torsion_site_symmetry_4
    _geom_torsion
    _geom_torsion_publ_flag
    C9 O1 C2 C3 . . . . 0.7(4) ?
    C9 O1 C2 C1' . . . . -179.5(2) ?
    O1 C2 C3 C4 . . . . -2.6(4) ?
    C1' C2 C3 C4 . . . . 177.6(2) ?
    C2 C3 C4 O2 . . . . -175.6(3) ?
    C2 C3 C4 C13 . . . . 3.5(4) ?
    C1'' O4 C5 C6 . . . . 9.7(3) ?
    C1'' O4 C5 C13 . . . . -169.0(2) ?
    O4 C5 C6 C7 . . . . -174.0(2) ?
    C13 C5 C6 C7 . . . . 4.6(4) ?
    C5 C6 C7 O3 . . . . 179.2(3) ?
    C5 C6 C7 C8 . . . . -1.0(4) ?
    O3 C7 C8 C9 . . . . 177.3(3) ?
    C6 C7 C8 C9 . . . . -2.5(4) ?
    C2 O1 C9 C8 . . . . 179.2(2) ?
    C2 O1 C9 C13 . . . . 0.2(4) ?
    C7 C8 C9 O1 . . . . -176.4(2) ?
    C7 C8 C9 C13 . . . . 2.5(4) ?
    O1 C9 C13 C5 . . . . 179.7(2) ?
    C8 C9 C13 C5 . . . . 0.9(4) ?
    O1 C9 C13 C4 . . . . 0.8(4) ?
    C8 C9 C13 C4 . . . . -178.1(3) ?
    C6 C5 C13 C9 . . . . -4.5(4) ?
    O4 C5 C13 C9 . . . . 174.2(2) ?
    C6 C5 C13 C4 . . . . 174.4(3) ?
    O4 C5 C13 C4 . . . . -6.9(4) ?
    O2 C4 C13 C9 . . . . 176.5(2) ?
    C3 C4 C13 C9 . . . . -2.5(4) ?
    O2 C4 C13 C5 . . . . -2.3(4) ?
    C3 C4 C13 C5 . . . . 178.7(2) ?
    C5 O4 C1'' O5 . . . . -80.2(3) ?
    C5 O4 C1'' C2'' . . . . 159.1(2) ?
    C5'' O5 C1'' O4 . . . . 173.8(2) ?
    C5'' O5 C1'' C2'' . . . . -65.7(3) ?
    C1''' O9 C2'' C1'' . . . . 158.0(2) ?
    C1''' O9 C2'' C3'' . . . . -86.2(3) ?
    O4 C1'' C2'' O9 . . . . -64.0(3) ?
    O5 C1'' C2'' O9 . . . . 177.7(2) ?
    O4 C1'' C2'' C3'' . . . . 176.6(2) ?
    O5 C1'' C2'' C3'' . . . . 58.3(3) ?
    O9 C2'' C3'' O6 . . . . 70.4(3) ?
    C1'' C2'' C3'' O6 . . . . -176.2(2) ?
    O9 C2'' C3'' C4'' . . . . -167.4(2) ?
    C1'' C2'' C3'' C4'' . . . . -53.9(3) ?
    O6 C3'' C4'' O7 . . . . -66.0(3) ?
    C2'' C3'' C4'' O7 . . . . 174.2(2) ?
    O6 C3'' C4'' C5'' . . . . 175.5(2) ?
    C2'' C3'' C4'' C5'' . . . . 55.7(3) ?
    C1'' O5 C5'' C6'' . . . . -170.6(2) ?
    C1'' O5 C5'' C4'' . . . . 64.7(3) ?
    O7 C4'' C5'' O5 . . . . -179.4(2) ?
    C3'' C4'' C5'' O5 . . . . -58.9(3) ?
    O7 C4'' C5'' C6'' . . . . 60.8(3) ?
    C3'' C4'' C5'' C6'' . . . . -178.6(3) ?
    O5 C5'' C6'' O8 . . . . 70.4(3) ?
    C4'' C5'' C6'' O8 . . . . -169.4(2) ?
    C5''' O10 C1''' O9 . . . . -61.0(3) ?
    C5''' O10 C1''' C2''' . . . . 55.4(3) ?
    C2'' O9 C1''' O10 . . . . -43.8(3) ?
    C2'' O9 C1''' C2''' . . . . -165.8(2) ?
    O10 C1''' C2''' O11 . . . . 66.0(3) ?
    O9 C1''' C2''' O11 . . . . -171.1(2) ?
    O10 C1''' C2''' C3''' . . . . -54.2(3) ?
    O9 C1''' C2''' C3''' . . . . 68.7(3) ?
    O11 C2''' C3''' O12 . . . . 62.0(3) ?
    C1''' C2''' C3''' O12 . . . . -179.3(2) ?
    O11 C2''' C3''' C4''' . . . . -61.2(3) ?
    C1''' C2''' C3''' C4''' . . . . 57.5(3) ?
    O12 C3''' C4''' O13 . . . . 55.4(3) ?
    C2''' C3''' C4''' O13 . . . . 176.9(2) ?
    O12 C3''' C4''' C5''' . . . . 177.5(2) ?
    C2''' C3''' C4''' C5''' . . . . -61.0(3) ?
    C1''' O10 C5''' C6''' . . . . -179.1(2) ?
    C1''' O10 C5''' C4''' . . . . -56.6(3) ?
    O13 C4''' C5''' O10 . . . . -179.9(2) ?
    C3''' C4''' C5''' O10 . . . . 58.5(3) ?
    O13 C4''' C5''' C6''' . . . . -60.8(3) ?
    C3''' C4''' C5''' C6''' . . . . 177.7(2) ?
    O1 C2 C1' C6' . . . . 160.3(3) ?
    C3 C2 C1' C6' . . . . -19.9(4) ?
    O1 C2 C1' C2' . . . . -19.2(3) ?
    C3 C2 C1' C2' . . . . 160.6(3) ?
    C6' C1' C2' C3' . . . . 0.9(4) ?
    C2 C1' C2' C3' . . . . -179.6(3) ?
    C1' C2' C3' C4' . . . . -1.1(4) ?
    C2' C3' C4' O14 . . . . -178.2(2) ?
    C2' C3' C4' C5' . . . . 0.7(4) ?
    O14 C4' C5' C6' . . . . 178.8(3) ?
    C3' C4' C5' C6' . . . . 0.0(4) ?
    C4' C5' C6' C1' . . . . -0.2(4) ?
    C2' C1' C6' C5' . . . . -0.3(4) ?
    C2 C1' C6' C5' . . . . -179.7(3) ?
loop_
    _geom_hbond_atom_site_label_D
    _geom_hbond_atom_site_label_H
    _geom_hbond_atom_site_label_A
    _geom_hbond_site_symmetry_A
    _geom_hbond_distance_DH
    _geom_hbond_distance_HA
    _geom_hbond_distance_DA
    _geom_hbond_angle_DHA
    O3 H3 O15 . 0.89(3) 1.80(3) 2.684(3) 177(5)
    O6 H6 O10 3_745 0.82(3) 2.08(3) 2.881(3) 166(3)
    O7 H7 O11 3_745 0.85(3) 1.99(3) 2.817(3) 164(4)
    O8 H8 O14 4_465 0.82(4) 2.17(3) 2.821(3) 136(3)
    O11 H11 O2 1_655 0.87(3) 2.19(3) 3.006(3) 158(3)
    O13 H13 O2 . 0.87(3) 1.79(3) 2.653(3) 172(3)
    O14 H14 O13 4_475 0.87(3) 1.76(3) 2.617(3) 170(3)
    O15 H15A O8 . 0.80(3) 2.06(4) 2.829(3) 161(4)
    O15 H15B O2 1_545 0.84(3) 2.00(3) 2.820(4) 168(4)
