# Supplementary material for: 5-{(2S,3R,4S,5S,6R)-3,4-Dihydr­oxy-6-hydroxy­meth­yl-3-[(2S,3R,4R,5R,6S)-3,4,5-trihydr­oxy-6-methyl­tetra­hydro­pyran-2-yloxy]tetra­hydro­pyran-2-yloxy}­-7-hydr­oxy-2-(4-hydroxy­phen­yl)chromen-4-one monohydrate
Source: Acta Crystallogr Sect E Struct Rep Online. 2008 Sep 6;64(Pt 10):o1901. doi: 10.1107/S1600536808027839 (PMC2959284; doi:10.1107/S1600536808027839)
Supplement: Supplementary file 2 [file e-64-o1901-Isup2.hkl]

# 
# h,k,l, Fc-squared, Fo-squared, sigma(Fo-squared) and status flag 
# 
data_I
_shelx_title ' R80715F in P2(1)2(1)2(1)' 
_shelx_refln_list_code          4 
_shelx_F_calc_maximum      220.90 
_exptl_crystal_F_000      1256.00 
_reflns_d_resolution_high  0.7794 
 
loop_ 
 _symmetry_equiv_pos_as_xyz 
 'x, y, z' 
 '-x+1/2, -y, z+1/2' 
 '-x, y+1/2, -z+1/2' 
 'x+1/2, -y+1/2, -z' 
 
_cell_length_a     7.2392 
_cell_length_b     9.8324 
_cell_length_c    36.7824 
_cell_angle_alpha  90.000 
_cell_angle_beta   90.000 
_cell_angle_gamma  90.000 
 
_shelx_F_squared_multiplier     1.000 
 
loop_ 
 _refln_index_h 
 _refln_index_k 
 _refln_index_l 
 _refln_F_squared_calc 
 _refln_F_squared_meas 
 _refln_F_squared_sigma 
 _refln_observed_status 
   4   0   0     3652.96     4183.40    159.65 o 
   6   0   0       15.66       38.47     23.59 o 
   8   0   0       55.02       48.25     14.12 o 
   1   1   0     2645.88     2501.56    109.61 o 
   2   1   0    12374.85    10838.85    211.37 o 
   3   1   0       28.99      -11.18     28.50 o 
   4   1   0     4498.66     4772.11    189.67 o 
   5   1   0     1547.01     1561.91     98.80 o 
   6   1   0      768.40      770.54     70.84 o 
   7   1   0      582.89      525.37    101.36 o 
   8   1   0      190.76      180.05     18.10 o 
   9   1   0      226.14      232.94     58.16 o 
   0   2   0     8535.16     7580.49    207.98 o 
   1   2   0       49.06       72.36     28.69 o 
   2   2   0     1879.87     1867.17     69.58 o 
   3   2   0       56.73       54.54     13.39 o 
   4   2   0      636.65      667.19     76.04 o 
   5   2   0       47.77       40.33     11.52 o 
   6   2   0      309.91      289.16     68.44 o 
   7   2   0       12.32       32.40     10.48 o 
   8   2   0      474.08      543.71     39.77 o 
   9   2   0      797.48      999.73     72.12 o 
   1   3   0     4942.34     4521.70     78.71 o 
   2   3   0      172.80      162.60     11.35 o 
   3   3   0    10673.43    10522.28    225.65 o 
   4   3   0      156.74      201.97     26.48 o 
   5   3   0      437.29      492.31     73.96 o 
   6   3   0      360.87      303.56     61.57 o 
   7   3   0      298.71      313.58     70.72 o 
   8   3   0        0.34       18.44     11.25 o 
   9   3   0       40.74       58.40      8.46 o 
   0   4   0     8502.99     8580.21    166.91 o 
   1   4   0    10886.47    10338.24    200.69 o 
   2   4   0        4.76        8.84     16.63 o 
   3   4   0     1089.91     1044.91    131.72 o 
   4   4   0     1237.74     1277.31     65.72 o 
   5   4   0       68.78       85.08     17.49 o 
   6   4   0      666.74      744.35     75.54 o 
   7   4   0        0.00       17.27      5.76 o 
   8   4   0      323.69      319.67     37.38 o 
   1   5   0       10.28        7.76     44.16 o 
   2   5   0      141.11      164.79      8.67 o 
   3   5   0      520.76      478.59     33.21 o 
   4   5   0      194.39      216.30     27.26 o 
   5   5   0        9.10       13.59     12.67 o 
   6   5   0      141.28      141.60     28.42 o 
   7   5   0      226.84      180.29     26.01 o 
   8   5   0        7.97       27.11      8.08 o 
   0   6   0      355.74      296.80     27.59 o 
   1   6   0      622.83      631.58     43.37 o 
   2   6   0      172.76      151.25     15.79 o 
   3   6   0     1296.23     1306.92     60.97 o 
   4   6   0       58.46       49.13      7.54 o 
   5   6   0      378.64      350.02     32.77 o 
   6   6   0      571.79      612.28     72.06 o 
   7   6   0       49.37       36.39     30.55 o 
   8   6   0      128.90      118.52     27.57 o 
   1   7   0     1597.23     1686.09     71.69 o 
   2   7   0      280.07      289.63     57.61 o 
   3   7   0       32.95       50.05     26.17 o 
   4   7   0       75.72       58.39     14.84 o 
   5   7   0      283.90      321.36     37.87 o 
   6   7   0      329.20      309.21     36.28 o 
   7   7   0      271.86      201.91     41.94 o 
   0   8   0       14.77        3.46     12.94 o 
   1   8   0       46.16       86.33     60.62 o 
   2   8   0      157.72      119.33     42.21 o 
   3   8   0      440.51      516.02     72.59 o 
   4   8   0     3788.24     4288.63    335.23 o 
   5   8   0      127.62      103.38     23.36 o 
   6   8   0      401.73      355.49     42.11 o 
   7   8   0       83.42       75.67     13.38 o 
   1   9   0       12.50       16.18     10.68 o 
   2   9   0     1647.50     1793.07    148.95 o 
   3   9   0      918.48     1089.03     76.36 o 
   4   9   0      278.73      274.38     30.22 o 
   5   9   0       39.21       45.23     20.71 o 
   6   9   0       19.00       31.14     19.61 o 
   0  10   0      370.74      271.38    103.04 o 
   1  10   0      218.25      264.28     49.10 o 
   2  10   0      136.54       56.30     92.89 o 
   3  10   0        0.21       -4.15     41.01 o 
   4  10   0      540.78      561.17     86.39 o 
   5  10   0       74.14       38.69     38.69 o 
   1  11   0       24.94       44.17    132.53 o 
   2  11   0       96.08      105.25    105.40 o 
   3  11   0        1.82       51.44     13.64 o 
   4  11   0       27.80       32.66     22.29 o 
   0  12   0       34.22     -412.64    412.64 o 
   1  12   0      140.19      154.91    227.16 o 
   2  12   0       88.63       65.08     28.29 o 
   1   0   1       16.75       21.58      3.88 o 
   2   0   1     3046.66     3087.58    100.61 o 
   3   0   1      635.37      636.77     36.66 o 
   4   0   1     2530.77     2297.91     72.33 o 
   5   0   1      247.36      240.48     51.90 o 
   6   0   1      143.05      116.32     40.89 o 
   7   0   1        0.07       40.61     62.96 o 
   8   0   1       46.44       32.53     15.07 o 
   9   0   1       31.65       41.58      8.38 o 
   0   1   1    10360.72     8479.85    103.67 o 
   2   1   1     4458.94     4183.54     79.94 o 
   3   1   1      958.89      983.28     38.88 o 
   4   1   1     2501.64     2638.49     76.55 o 
   5   1   1      565.13      622.02     49.52 o 
   6   1   1     1716.47     1833.49     78.20 o 
   7   1   1      248.37      243.97     27.71 o 
   8   1   1       34.22       17.70      9.53 o 
   9   1   1        3.83       10.86      5.75 o 
   0   2   1     7308.02     6249.06    135.14 o 
   1   2   1     2888.70     2574.76     62.20 o 
   2   2   1      720.50      667.07     20.89 o 
   3   2   1     2739.76     2735.41     71.10 o 
   4   2   1      234.03      215.32     25.77 o 
   5   2   1      833.92      958.63     44.41 o 
   6   2   1      484.70      531.24     49.11 o 
   7   2   1      315.52      310.06     29.66 o 
   8   2   1     1432.47     1699.99     38.32 o 
   9   2   1      253.34      294.38     23.40 o 
   0   3   1     3872.53     3606.62     60.59 o 
   1   3   1     1848.08     1560.23     45.09 o 
   2   3   1      953.50      850.50     28.62 o 
   3   3   1     1121.13     1029.57     37.39 o 
   4   3   1       13.51        7.34     21.46 o 
   5   3   1       69.32       54.24     10.28 o 
   6   3   1        1.12      -12.97     12.97 o 
   7   3   1       21.37       32.94      9.85 o 
   8   3   1       26.34       38.19      7.31 o 
   9   3   1      295.92      337.49     26.06 o 
   0   4   1     2280.22     2096.67     69.28 o 
   1   4   1       49.40       80.61     23.00 o 
   2   4   1     1053.43     1120.67     49.34 o 
   3   4   1     1821.87     1828.87     75.41 o 
   4   4   1      155.74      178.04     21.98 o 
   5   4   1      697.80      705.19     50.06 o 
   6   4   1       49.06       48.57     11.13 o 
   7   4   1       69.46       63.02      7.05 o 
   8   4   1      148.02      149.14     17.38 o 
   0   5   1     1333.90     1598.22     59.73 o 
   1   5   1     2394.74     2814.39     83.10 o 
   2   5   1     1459.86     1588.16     29.97 o 
   3   5   1     1990.00     2188.43     86.38 o 
   4   5   1      136.14      157.87     18.06 o 
   5   5   1     1060.78     1058.19     43.64 o 
   6   5   1      139.26      128.65     14.20 o 
   7   5   1       25.92       25.27      6.53 o 
   8   5   1        2.44        2.29      7.17 o 
   0   6   1     1350.62     1380.74     33.02 o 
   1   6   1      382.41      391.99     18.31 o 
   2   6   1     1496.87     1553.13     43.59 o 
   3   6   1      882.13      877.73     32.50 o 
   4   6   1      244.37      245.36     14.38 o 
   5   6   1       78.30       65.78     12.81 o 
   6   6   1      126.30      106.25     14.27 o 
   7   6   1       48.47       47.15     11.68 o 
   8   6   1       12.84       14.19     12.99 o 
   0   7   1      869.15      925.92     32.88 o 
   1   7   1      236.91      252.23     21.27 o 
   2   7   1       30.90       21.39      9.05 o 
   3   7   1      552.41      523.72     33.03 o 
   4   7   1       43.08       35.08     15.26 o 
   5   7   1      366.90      346.53     24.57 o 
   6   7   1       54.49       51.67      7.98 o 
   7   7   1       25.33       23.55     12.20 o 
   0   8   1      139.72      146.87     17.02 o 
   1   8   1      415.20      427.97     34.91 o 
   2   8   1      139.76      101.99     25.54 o 
   3   8   1      518.58      588.02     49.82 o 
   4   8   1      294.62      301.76     31.65 o 
   5   8   1       94.05       89.97     12.92 o 
   6   8   1       18.70       28.40      8.00 o 
   7   8   1      175.33      167.28     21.97 o 
   0   9   1     2191.48     1756.27    348.99 o 
   1   9   1        0.63        6.22     14.58 o 
   2   9   1     1086.49      973.48     64.83 o 
   3   9   1      431.76      467.30     32.49 o 
   4   9   1      370.54      330.53     26.31 o 
   5   9   1       25.93       18.69     13.81 o 
   6   9   1      240.84      239.97     35.67 o 
   0  10   1      381.29      494.24     51.06 o 
   1  10   1       22.63       14.65     32.85 o 
   2  10   1       73.07       34.55     35.18 o 
   3  10   1      264.76      262.87     33.70 o 
   4  10   1      500.39      532.72     53.74 o 
   5  10   1       84.71       89.37     13.11 o 
   0  11   1      198.02      262.62    233.38 o 
   1  11   1       10.67        2.74     28.66 o 
   2  11   1       63.89       62.84     16.54 o 
   3  11   1      160.01      115.45     21.41 o 
   4  11   1       67.11       58.68     10.12 o 
   0  12   1        9.19      584.86    296.40 o 
   1  12   1       22.87      446.72    152.97 o 
   2  12   1       75.61       52.19     27.41 o 
   1   0   2      689.12      636.79     18.30 o 
   2   0   2    48796.61    45657.13   4471.27 o 
   3   0   2     8883.49     9175.67    243.61 o 
   4   0   2     5147.98     5261.51    206.32 o 
   5   0   2     2271.18     2434.61    168.72 o 
   6   0   2     1436.54     1627.36     94.64 o 
   7   0   2      685.33      677.25     54.68 o 
   8   0   2        1.26       17.68     11.67 o 
   9   0   2       97.52       80.21     11.01 o 
   0   1   2     1985.98     1710.53     41.94 o 
   1   1   2     2650.80     2324.44     59.30 o 
   2   1   2    18293.58    17348.20    375.36 o 
   3   1   2     2107.57     2004.24     67.07 o 
   4   1   2     5711.90     5989.46    168.36 o 
   5   1   2       28.10       21.32      9.27 o 
   6   1   2       41.01       40.09      9.61 o 
   7   1   2      553.79      597.48     40.14 o 
   8   1   2      135.59      112.43     20.94 o 
   9   1   2       41.43       60.39      7.29 o 
   0   2   2      795.50      694.94     23.19 o 
   1   2   2     7114.17     6361.17     90.04 o 
   2   2   2      100.77      108.79      5.11 o 
   3   2   2     2127.25     2121.62     59.31 o 
   4   2   2      408.21      360.38     36.04 o 
   5   2   2      437.57      419.66     57.71 o 
   6   2   2      428.98      485.75     42.78 o 
   7   2   2       94.77       88.37     10.43 o 
   8   2   2      219.04      234.58     22.15 o 
   9   2   2       54.73       55.56      7.84 o 
   0   3   2     1150.34      973.07     32.69 o 
   1   3   2      762.65      726.78     18.44 o 
   2   3   2     5283.69     4978.78     53.63 o 
   3   3   2      575.78      627.39     26.12 o 
   4   3   2      948.97     1069.50     36.60 o 
   5   3   2     1444.17     1613.38     63.61 o 
   6   3   2     1066.77     1110.59     49.05 o 
   7   3   2      167.66      182.80     15.51 o 
   8   3   2      241.62      185.83     22.60 o 
   9   3   2       38.31       44.66      7.88 o 
   0   4   2      631.43      620.66     27.87 o 
   1   4   2     1185.16     1258.07     44.37 o 
   2   4   2      837.97      805.75     29.51 o 
   3   4   2     2653.32     2702.83     57.85 o 
   4   4   2     1308.59     1383.39     64.46 o 
   5   4   2     1831.89     1941.96     75.76 o 
   6   4   2      107.87      118.44     15.04 o 
   7   4   2      197.84      185.19     23.03 o 
   8   4   2      184.15      202.08     20.47 o 
   0   5   2     7387.88     7299.65    155.81 o 
   1   5   2       81.28      112.36      9.80 o 
   2   5   2      315.53      336.86     11.92 o 
   3   5   2      380.64      453.68     19.93 o 
   4   5   2      538.31      568.44     31.05 o 
   5   5   2      646.44      673.22     36.17 o 
   6   5   2      289.41      274.11     26.00 o 
   7   5   2      121.12      114.89     17.12 o 
   8   5   2      251.44      325.74     23.36 o 
   0   6   2      514.46      537.21     23.01 o 
   1   6   2      536.01      599.39     30.09 o 
   2   6   2      245.34      251.45     15.07 o 
   3   6   2       88.38       74.61     10.45 o 
   4   6   2       85.66      107.84     11.93 o 
   5   6   2      514.34      444.82     31.02 o 
   6   6   2      294.45      329.24     27.63 o 
   7   6   2      126.40      109.07     18.99 o 
   8   6   2       28.73       33.49      8.03 o 
   0   7   2      358.39      411.18     20.59 o 
   1   7   2       88.39       77.31     42.77 o 
   2   7   2      568.55      596.31     25.57 o 
   3   7   2      636.41      675.29     35.87 o 
   4   7   2      280.51      246.36     20.81 o 
   5   7   2       19.01       12.48     10.64 o 
   6   7   2      165.28      193.46     23.86 o 
   7   7   2       81.25       66.94     14.52 o 
   0   8   2       21.23       29.40     12.13 o 
   1   8   2      296.34      279.48     23.41 o 
   2   8   2      204.62      188.47     33.00 o 
   3   8   2      382.18      361.53     34.18 o 
   4   8   2      806.80      761.32     54.56 o 
   5   8   2      242.18      224.09     25.24 o 
   6   8   2      190.75      159.21     23.61 o 
   7   8   2       99.01       94.90     12.73 o 
   0   9   2      128.07      100.83     66.99 o 
   1   9   2      269.83      224.22     34.96 o 
   2   9   2       94.77      118.37     14.69 o 
   3   9   2     1619.35     1734.24     84.74 o 
   4   9   2      161.21      168.04     26.77 o 
   5   9   2      152.68      139.92     17.49 o 
   6   9   2        4.34       13.15      9.32 o 
   0  10   2      261.64      273.22     83.20 o 
   1  10   2      768.48      742.30     63.73 o 
   2  10   2        8.38       16.77     67.75 o 
   3  10   2      260.81      258.51     32.29 o 
   4  10   2      346.43      291.82     35.81 o 
   5  10   2      153.08      124.87     17.70 o 
   0  11   2      179.11      528.01    254.41 o 
   1  11   2      173.55      112.80     35.55 o 
   2  11   2      129.61       91.88     21.99 o 
   3  11   2      126.43      117.78     27.07 o 
   4  11   2        6.17       31.90     23.71 o 
   0  12   2       13.40      136.12    292.31 o 
   1  12   2      143.40      418.42    237.76 o 
   2  12   2      104.23       98.22     31.71 o 
   1   0   3     2742.65     2565.08     51.31 o 
   2   0   3       49.94       67.16     10.23 o 
   3   0   3      999.97      960.44     44.64 o 
   4   0   3       21.91       56.68     12.86 o 
   5   0   3      173.96      161.19     29.45 o 
   6   0   3        1.72      -16.29     17.00 o 
   7   0   3       64.50       57.21     34.32 o 
   8   0   3        5.00       19.02     14.07 o 
   9   0   3        2.50        3.66     19.52 o 
   0   1   3     2201.66     2103.01     48.95 o 
   1   1   3    18781.96    16113.94    179.85 o 
   2   1   3     2533.21     2620.37     49.27 o 
   3   1   3     4377.39     4352.03     65.93 o 
   4   1   3     5072.30     5537.87    155.63 o 
   5   1   3      282.61      309.20     35.90 o 
   6   1   3     1688.67     1793.30     89.06 o 
   7   1   3      396.36      408.22     29.77 o 
   8   1   3      676.73      770.40     39.99 o 
   9   1   3        1.07       20.34      9.22 o 
   0   2   3      358.15      325.22     10.21 o 
   1   2   3    13725.77    12254.12    133.28 o 
   2   2   3     1739.13     1741.82     43.20 o 
   3   2   3      593.56      630.06     26.55 o 
   4   2   3        1.19       -0.80      7.39 o 
   5   2   3       69.79       87.04     14.51 o 
   6   2   3     1028.53     1087.03     35.96 o 
   7   2   3       79.50       92.03     10.95 o 
   8   2   3      723.86      793.58     42.94 o 
   9   2   3        1.57       23.31      7.07 o 
   0   3   3     1279.99     1267.69     47.28 o 
   1   3   3     3783.57     3512.60     37.69 o 
   2   3   3     1675.76     1597.95     48.99 o 
   3   3   3      218.49      186.13     15.80 o 
   4   3   3      215.15      179.85      9.91 o 
   5   3   3      186.68      159.15     16.91 o 
   6   3   3       48.92       52.24      8.54 o 
   7   3   3       62.67       64.17      8.06 o 
   8   3   3       69.02       68.14      9.61 o 
   9   3   3      121.33      112.37     10.87 o 
   0   4   3     2336.16     2597.24     76.83 o 
   1   4   3      918.02      963.95     31.79 o 
   2   4   3     1307.39     1384.16     45.63 o 
   3   4   3       35.44       30.88      6.13 o 
   4   4   3      143.67      128.63     12.63 o 
   5   4   3      325.03      310.64     29.72 o 
   6   4   3      159.52      131.45     13.88 o 
   7   4   3       45.94       29.19     11.15 o 
   8   4   3       15.41       26.79      5.90 o 
   0   5   3     3309.77     3432.11     57.63 o 
   1   5   3     1068.30     1148.95     38.42 o 
   2   5   3      443.69      531.55     16.54 o 
   3   5   3       67.76       70.75      7.24 o 
   4   5   3      212.18      209.69     17.55 o 
   5   5   3     1657.53     1778.81     61.66 o 
   6   5   3      595.63      587.42     44.06 o 
   7   5   3      417.79      427.76     32.99 o 
   8   5   3       16.03       28.14      7.04 o 
   0   6   3        6.04       11.82      6.14 o 
   1   6   3      192.46      193.95     32.13 o 
   2   6   3      524.06      515.89     30.23 o 
   3   6   3      298.02      291.38     22.00 o 
   4   6   3      132.15      129.99     11.45 o 
   5   6   3      194.11      199.70     19.49 o 
   6   6   3      187.70      179.10     18.01 o 
   7   6   3      136.10      129.99     17.56 o 
   8   6   3       20.31       38.73      9.74 o 
   0   7   3        9.06       12.49      6.17 o 
   1   7   3      483.63      479.51     56.28 o 
   2   7   3      305.16      327.12     24.63 o 
   3   7   3     1236.03     1148.46     56.19 o 
   4   7   3      219.67      195.20     18.86 o 
   5   7   3       48.70       38.89     15.76 o 
   6   7   3      142.75      104.38     16.65 o 
   7   7   3      186.70      213.39     22.45 o 
   0   8   3      332.51      311.52     59.35 o 
   1   8   3      200.05      172.91     27.77 o 
   2   8   3      280.83      249.31     30.20 o 
   3   8   3      125.20       97.10     18.05 o 
   4   8   3      258.08      292.01     28.75 o 
   5   8   3       41.02       58.73     19.11 o 
   6   8   3       54.31       44.83      8.07 o 
   7   8   3      183.32      145.01     16.33 o 
   0   9   3      418.67      532.84    142.53 o 
   1   9   3     1101.59      953.19     52.78 o 
   2   9   3        6.29       19.06     29.04 o 
   3   9   3     1542.75     1397.26     76.94 o 
   4   9   3      570.08      531.05     33.77 o 
   5   9   3      176.29      139.81     18.22 o 
   6   9   3      318.72      243.87     43.08 o 
   0  10   3      105.06       66.55     70.07 o 
   1  10   3      184.21      122.19     22.67 o 
   2  10   3      356.59      411.63     35.54 o 
   3  10   3      337.59      302.94     34.27 o 
   4  10   3      289.63      262.43     37.05 o 
   5  10   3       48.20       40.89     10.98 o 
   0  11   3       78.25      911.80    450.89 o 
   1  11   3       91.35      110.32     49.74 o 
   2  11   3       75.34       63.24     20.47 o 
   3  11   3       15.35        1.03     29.15 o 
   4  11   3      129.46      115.56     17.42 o 
   0  12   3       62.45     -179.19    382.61 o 
   1  12   3       95.05      296.43    197.27 o 
   2  12   3       31.17       43.81     13.31 o 
   0   0   4    10049.73     8686.72    118.72 o 
   1   0   4      360.81      316.99     10.55 o 
   2   0   4       11.86       14.64      4.21 o 
   3   0   4      176.86      186.00     10.35 o 
   4   0   4     2515.40     2311.62    128.22 o 
   5   0   4      463.78      497.15     36.70 o 
   6   0   4       94.02      121.47     13.89 o 
   7   0   4     1766.82     2075.05    136.68 o 
   8   0   4      552.50      633.16     43.10 o 
   9   0   4        3.64       14.44     14.92 o 
   0   1   4     1862.70     1519.26     35.34 o 
   1   1   4    10549.69     9311.94    122.91 o 
   2   1   4    20179.39    18749.33    218.15 o 
   3   1   4     5755.23     5626.18     78.51 o 
   4   1   4     3537.19     3434.73     73.10 o 
   5   1   4      116.45      120.60     16.86 o 
   6   1   4     1220.28     1250.86     39.97 o 
   7   1   4      663.18      740.28     44.02 o 
   8   1   4       48.39       46.88      6.57 o 
   9   1   4      195.46      189.22     23.11 o 
   0   2   4      264.03      243.99      9.66 o 
   1   2   4    16438.23    14843.31    153.49 o 
   2   2   4     1643.54     1564.42     36.93 o 
   3   2   4     2040.88     1854.06     54.84 o 
   4   2   4     1566.93     1610.08     35.91 o 
   5   2   4      117.22      110.86      9.84 o 
   6   2   4      439.46      447.45     30.31 o 
   7   2   4       71.47       74.77     10.98 o 
   8   2   4      167.73      174.74     15.91 o 
   9   2   4       85.37       81.20     12.50 o 
   0   3   4      336.63      308.84     13.58 o 
   1   3   4     5368.88     5186.10     93.58 o 
   2   3   4     6922.79     6500.75    103.29 o 
   3   3   4     3425.50     3523.54     84.12 o 
   4   3   4      345.85      383.26     18.43 o 
   5   3   4      931.45     1021.24     35.10 o 
   6   3   4      200.42      203.03     28.24 o 
   7   3   4      448.32      503.97     40.58 o 
   8   3   4      322.30      389.14     34.13 o 
   0   4   4     2565.93     2569.43    100.92 o 
   1   4   4     2532.78     2340.41     37.72 o 
   2   4   4     3010.14     3161.92     49.74 o 
   3   4   4      114.66      110.07      8.36 o 
   4   4   4      326.76      333.17     22.22 o 
   5   4   4      671.44      680.91     39.17 o 
   6   4   4      231.48      204.06     19.17 o 
   7   4   4      239.01      231.95     27.28 o 
   8   4   4      281.64      304.77     30.25 o 
   0   5   4       71.30       93.99      7.57 o 
   1   5   4      484.24      534.20     45.79 o 
   2   5   4      941.85      974.83     22.23 o 
   3   5   4     1859.08     1945.83     60.29 o 
   4   5   4      341.37      378.28     18.81 o 
   5   5   4      197.64      197.98     26.66 o 
   6   5   4      203.25      192.08     19.58 o 
   7   5   4      426.77      459.80     32.00 o 
   8   5   4      120.01      127.77     15.65 o 
   0   6   4      708.00      780.30     24.13 o 
   1   6   4       56.35       63.03     15.25 o 
   2   6   4     2419.69     2367.41     99.39 o 
   3   6   4     1050.23     1110.37     37.57 o 
   4   6   4      275.76      290.28     19.79 o 
   5   6   4      426.22      364.69     28.60 o 
   6   6   4      760.21      775.61     58.49 o 
   7   6   4        9.15       27.68      6.90 o 
   8   6   4        7.86       10.18      7.51 o 
   0   7   4        4.98        1.85      3.72 o 
   1   7   4     1518.55     1640.63     52.51 o 
   2   7   4      403.30      408.34     16.59 o 
   3   7   4     2314.78     2271.51     72.90 o 
   4   7   4      117.89      101.15     12.21 o 
   5   7   4       11.29       16.30     11.67 o 
   6   7   4      329.59      331.98     30.20 o 
   7   7   4       56.05       70.18     12.99 o 
   0   8   4       44.85       36.45     14.01 o 
   1   8   4      263.13      295.33     29.54 o 
   2   8   4       32.77       32.90     18.57 o 
   3   8   4      511.95      563.27     36.63 o 
   4   8   4      203.88      210.72     21.06 o 
   5   8   4      987.46      982.59     44.67 o 
   6   8   4      200.18      153.58     23.06 o 
   7   8   4      290.23      279.02     25.21 o 
   0   9   4       47.58       44.15    257.27 o 
   1   9   4       89.33       92.80     34.25 o 
   2   9   4      615.18      564.77     37.40 o 
   3   9   4       35.62       40.26     20.78 o 
   4   9   4      300.95      324.23     25.21 o 
   5   9   4      265.63      286.88     27.77 o 
   6   9   4      246.30      208.50     27.69 o 
   0  10   4      236.82      247.63     64.84 o 
   1  10   4       11.51       25.47     18.77 o 
   2  10   4       18.26       29.21     24.24 o 
   3  10   4      240.82      191.86     37.13 o 
   4  10   4        9.71       22.65     16.24 o 
   5  10   4      155.65      121.37     15.91 o 
   0  11   4       16.04      595.38    379.81 o 
   1  11   4      143.68      160.28     71.21 o 
   2  11   4      520.82      538.58     54.34 o 
   3  11   4       50.33       50.11     16.81 o 
   4  11   4      176.15      151.83     32.08 o 
   0  12   4       83.14       25.97    846.63 o 
   1  12   4       40.92       52.56     70.42 o 
   2  12   4      267.84      260.19     51.59 o 
   1   0   5    11518.56     9438.37    147.94 o 
   2   0   5     4201.07     3970.62     49.56 o 
   3   0   5     1423.37     1431.60     48.03 o 
   4   0   5      533.21      545.88     19.08 o 
   5   0   5       12.82       35.18      7.83 o 
   6   0   5     2192.13     2471.24    100.46 o 
   7   0   5      170.40      184.18     25.19 o 
   8   0   5      114.52      132.53     14.31 o 
   9   0   5       85.89       72.04     16.71 o 
   0   1   5     3868.52     3359.86     53.68 o 
   1   1   5     1188.04     1114.39     25.09 o 
   2   1   5    10727.31     9841.49     98.51 o 
   3   1   5     1218.15     1051.96     30.63 o 
   4   1   5       69.69       75.62      7.13 o 
   5   1   5      308.17      329.55     23.70 o 
   6   1   5       62.41       87.46      9.45 o 
   7   1   5      780.66      782.96     38.51 o 
   8   1   5      307.39      368.57     24.52 o 
   9   1   5      112.30      122.52     13.43 o 
   0   2   5     3632.65     3162.16     66.00 o 
   1   2   5     5447.97     4923.94     49.94 o 
   2   2   5     2642.49     2475.69     36.42 o 
   3   2   5      934.05      961.11     30.19 o 
   4   2   5     1209.46     1257.91     26.74 o 
   5   2   5      332.61      324.69     23.13 o 
   6   2   5     2189.82     2283.00     72.79 o 
   7   2   5      345.49      316.45     25.61 o 
   8   2   5       27.50       33.43      5.37 o 
   9   2   5      111.70       88.70     12.11 o 
   0   3   5     1245.77     1103.43     36.64 o 
   1   3   5      109.60      126.99      8.95 o 
   2   3   5      581.01      547.92     18.89 o 
   3   3   5      102.57      104.54      8.51 o 
   4   3   5       84.92       70.93      8.91 o 
   5   3   5       81.87       73.86      9.72 o 
   6   3   5       32.97       28.73      6.86 o 
   7   3   5        2.13       14.28     10.25 o 
   8   3   5      256.54      245.74     25.56 o 
   0   4   5      345.74      354.94     15.64 o 
   1   4   5     2912.86     2775.75     56.31 o 
   2   4   5     2299.47     2423.66     45.24 o 
   3   4   5      562.89      568.69     15.61 o 
   4   4   5      865.48      821.35     29.56 o 
   5   4   5      680.92      732.94     42.18 o 
   6   4   5      796.06      794.74     50.43 o 
   7   4   5      156.18      155.51     22.47 o 
   8   4   5       27.52       19.16     15.03 o 
   0   5   5       18.59       24.09      3.54 o 
   1   5   5      228.60      230.00     28.12 o 
   2   5   5      560.71      639.46     26.48 o 
   3   5   5     1265.23     1329.48     43.00 o 
   4   5   5      135.13      133.79     13.60 o 
   5   5   5       91.95       85.47     12.42 o 
   6   5   5      445.88      402.83     29.54 o 
   7   5   5      134.25      141.59     22.15 o 
   8   5   5      144.22      146.18     21.84 o 
   0   6   5       75.66       98.73      6.75 o 
   1   6   5      652.47      623.77     44.37 o 
   2   6   5      111.00       91.56     14.21 o 
   3   6   5       32.73       40.48     14.18 o 
   4   6   5      101.55       77.82     10.46 o 
   5   6   5       58.96       42.98     11.01 o 
   6   6   5      168.81      158.35     25.07 o 
   7   6   5       82.87       55.35      9.99 o 
   8   6   5      116.70      113.68     15.19 o 
   0   7   5      619.58      567.46     43.96 o 
   1   7   5      180.69      168.35     24.19 o 
   2   7   5      635.78      640.31     28.14 o 
   3   7   5      157.61      156.78     21.69 o 
   4   7   5      362.98      333.08     45.24 o 
   5   7   5      153.16      131.05     19.70 o 
   6   7   5      163.16      164.90     23.65 o 
   7   7   5       57.86       52.74      8.59 o 
   0   8   5      818.27      766.05     95.79 o 
   1   8   5       69.30       92.40     51.35 o 
   2   8   5      767.29      793.18     32.18 o 
   3   8   5       31.30       11.70     12.42 o 
   4   8   5      254.34      276.71     22.21 o 
   5   8   5      292.61      313.67     26.92 o 
   6   8   5      435.58      453.48     37.70 o 
   7   8   5       48.65       37.77      8.43 o 
   0   9   5     1347.25     1492.31     87.92 o 
   1   9   5      513.31      427.59     63.12 o 
   2   9   5      382.36      340.22     47.10 o 
   3   9   5        2.58       15.12     25.08 o 
   4   9   5      419.61      401.45     37.63 o 
   5   9   5      546.52      555.71     45.01 o 
   6   9   5       15.04       20.40     13.20 o 
   0  10   5     1149.57      976.65     99.87 o 
   1  10   5      478.76      460.35     58.02 o 
   2  10   5        6.12       21.14     16.36 o 
   3  10   5      965.53     1085.93     73.90 o 
   4  10   5       73.83       83.67     17.78 o 
   5  10   5      263.95      225.92     40.10 o 
   0  11   5       44.24       37.47     97.65 o 
   1  11   5       55.75       63.14     29.75 o 
   2  11   5      201.24      165.87     29.75 o 
   3  11   5      140.60       81.58     43.34 o 
   4  11   5      280.62      279.48     65.55 o 
   0  12   5        2.77      507.52    301.87 o 
   1  12   5       88.02       91.32    153.86 o 
   2  12   5       43.18       41.32     19.58 o 
   0   0   6      897.54      779.11     29.19 o 
   1   0   6      283.50      243.43      8.16 o 
   2   0   6     3074.61     2977.39     68.82 o 
   3   0   6     3530.12     3676.91     69.62 o 
   4   0   6     1692.25     1604.30     50.64 o 
   5   0   6       76.41       71.47     15.17 o 
   6   0   6      358.64      362.49     36.88 o 
   7   0   6       25.57       28.18      9.99 o 
   8   0   6        6.41        9.12      4.88 o 
   9   0   6        0.07       11.16     10.61 o 
   0   1   6    25205.71    20963.54    397.34 o 
   1   1   6     3418.08     3109.84     44.68 o 
   2   1   6     4042.32     3963.57     42.90 o 
   3   1   6      536.21      539.11     21.45 o 
   4   1   6      516.48      593.61     12.26 o 
   5   1   6      715.36      768.60     29.22 o 
   6   1   6     1327.15     1446.46     45.49 o 
   7   1   6      371.38      396.68     31.04 o 
   8   1   6       59.21       48.61     13.36 o 
   9   1   6      198.99      181.29     21.23 o 
   0   2   6     3731.91     3505.21     48.84 o 
   1   2   6     2392.12     2197.12     55.34 o 
   2   2   6     4395.90     4254.54     57.96 o 
   3   2   6      286.36      325.50     17.48 o 
   4   2   6      127.13      112.80      8.21 o 
   5   2   6     1179.79     1205.51     35.56 o 
   6   2   6       43.99       37.95      8.83 o 
   7   2   6       45.84       43.44      7.07 o 
   8   2   6       35.05       38.08      6.82 o 
   9   2   6       80.94       88.20     14.07 o 
   0   3   6      169.97      148.90     10.35 o 
   1   3   6     2676.06     2583.93     29.40 o 
   2   3   6     1215.82     1228.69     33.44 o 
   3   3   6      619.02      664.82     21.41 o 
   4   3   6        0.90        5.49      7.60 o 
   5   3   6      231.23      208.60     16.51 o 
   6   3   6      401.55      385.51     29.50 o 
   7   3   6       90.05      116.11     10.93 o 
   8   3   6      314.43      350.62     31.37 o 
   0   4   6     1237.19     1252.04     46.55 o 
   1   4   6     3656.30     3668.35     57.13 o 
   2   4   6      933.00      969.73     29.89 o 
   3   4   6      489.98      490.87     18.24 o 
   4   4   6       12.15       16.93      6.75 o 
   5   4   6      893.99      895.63     36.64 o 
   6   4   6      137.98      156.19     16.15 o 
   7   4   6      226.47      213.41     31.43 o 
   8   4   6       91.59       75.20     12.05 o 
   0   5   6      429.05      432.76     30.57 o 
   1   5   6      199.31      194.77     42.25 o 
   2   5   6      459.86      454.49     15.07 o 
   3   5   6      214.05      213.65     17.91 o 
   4   5   6      216.16      228.45     20.04 o 
   5   5   6      418.91      441.98     31.46 o 
   6   5   6       26.35       16.48      7.87 o 
   7   5   6      214.90      216.28     24.91 o 
   8   5   6       62.67       58.40     12.27 o 
   0   6   6        4.09        4.99      2.42 o 
   1   6   6     3048.97     3115.36    108.18 o 
   2   6   6       66.04       63.38     10.78 o 
   3   6   6      793.81      815.59     36.09 o 
   4   6   6      262.94      264.43     19.73 o 
   5   6   6      221.13      160.13     15.90 o 
   6   6   6      476.83      473.78     31.56 o 
   7   6   6       22.12       20.82      9.57 o 
   8   6   6      177.11      178.96     25.61 o 
   0   7   6      570.31      589.02     93.26 o 
   1   7   6      184.74      161.59     47.21 o 
   2   7   6      925.53      947.42     32.23 o 
   3   7   6      716.32      705.46     41.61 o 
   4   7   6      601.55      575.11     25.86 o 
   5   7   6      159.44      145.69     19.15 o 
   6   7   6       31.91       40.21      7.89 o 
   7   7   6      156.59      156.78     17.77 o 
   0   8   6      696.16      729.15     92.29 o 
   1   8   6      974.84      944.54     31.06 o 
   2   8   6      738.01      771.19     45.92 o 
   3   8   6      856.17      837.22     56.81 o 
   4   8   6      601.38      645.21     44.93 o 
   5   8   6      203.97      229.76     24.88 o 
   6   8   6       89.62      100.75     14.31 o 
   7   8   6       89.62       90.74     10.90 o 
   0   9   6       16.71       41.72    127.61 o 
   1   9   6      129.64      111.38     16.81 o 
   2   9   6      389.02      344.26     45.59 o 
   3   9   6       90.20       66.67     21.03 o 
   4   9   6       61.95       74.64     12.66 o 
   5   9   6      473.81      525.86     37.99 o 
   6   9   6       43.51       40.14      8.20 o 
   0  10   6       20.03       43.58    124.77 o 
   1  10   6       57.78       42.68     37.83 o 
   2  10   6       64.57       63.91     20.72 o 
   3  10   6      172.78      167.02     24.21 o 
   4  10   6       33.96       13.87     19.48 o 
   5  10   6       47.19       48.22      9.84 o 
   0  11   6      347.64      411.32    189.51 o 
   1  11   6      246.43      386.95     79.35 o 
   2  11   6      372.47      400.96     46.53 o 
   3  11   6       37.03       45.77     41.89 o 
   4  11   6        2.88       -1.96     35.15 o 
   0  12   6       10.71      290.59    320.91 o 
   1  12   6      116.31      135.12    197.07 o 
   2  12   6      549.48      641.61     59.25 o 
   1   0   7      130.17       96.46      6.52 o 
   2   0   7      331.44      305.30     11.48 o 
   3   0   7       47.82       61.51      9.32 o 
   4   0   7      158.61      183.78     16.98 o 
   5   0   7      695.74      725.14     57.04 o 
   6   0   7       10.51       16.31     10.13 o 
   7   0   7      220.35      216.54     32.33 o 
   8   0   7      293.50      301.89     34.87 o 
   9   0   7       29.76       36.04     14.25 o 
   0   1   7     2856.45     2663.87     36.08 o 
   1   1   7     1341.99     1270.50     29.06 o 
   2   1   7       17.56       29.12      3.21 o 
   3   1   7      103.01      124.02      9.25 o 
   4   1   7     4406.88     4677.70     87.35 o 
   5   1   7      242.73      259.37     18.18 o 
   6   1   7      224.77      214.57     25.84 o 
   7   1   7      246.59      265.71     25.07 o 
   8   1   7       20.87       11.69      5.45 o 
   9   1   7       45.01       42.03      9.75 o 
   0   2   7       79.71       53.77      9.81 o 
   1   2   7     3968.80     3621.53     58.88 o 
   2   2   7      598.30      650.33     17.32 o 
   3   2   7     3529.36     3603.36     43.59 o 
   4   2   7      133.33      127.23      9.23 o 
   5   2   7       68.70       72.97      6.79 o 
   6   2   7      564.31      656.88     29.78 o 
   7   2   7       71.62       72.86     14.58 o 
   8   2   7       38.91       34.72      8.16 o 
   9   2   7       94.47       76.32     11.60 o 
   0   3   7       66.11       78.68      7.23 o 
   1   3   7     1473.55     1444.87     37.37 o 
   2   3   7     1132.63     1092.08     30.87 o 
   3   3   7      272.24      291.92     16.70 o 
   4   3   7      139.99      144.78     11.78 o 
   5   3   7      711.59      712.46     23.60 o 
   6   3   7     1199.16     1240.08     50.83 o 
   7   3   7       56.83       54.69      7.81 o 
   8   3   7      149.15      134.05     15.87 o 
   0   4   7      460.76      498.39     31.19 o 
   1   4   7      434.53      378.14     20.51 o 
   2   4   7      696.79      768.90     28.90 o 
   3   4   7     1279.60     1326.92     30.13 o 
   4   4   7     1701.02     1863.68     58.61 o 
   5   4   7     1117.19     1120.63     39.69 o 
   6   4   7      367.15      385.04     38.80 o 
   7   4   7      195.11      180.83     26.93 o 
   8   4   7      320.20      307.81     28.73 o 
   0   5   7      569.33      632.88     29.19 o 
   1   5   7      111.92       81.73     53.73 o 
   2   5   7     3355.85     3373.21     74.55 o 
   3   5   7      584.63      540.17     21.17 o 
   4   5   7      417.80      445.73     24.24 o 
   5   5   7     1323.40     1281.32     49.42 o 
   6   5   7       43.78       33.54      9.22 o 
   7   5   7       29.79       30.62      5.66 o 
   8   5   7       35.33       56.67     11.31 o 
   0   6   7      464.60      481.05     22.88 o 
   1   6   7      367.01      341.54     27.50 o 
   2   6   7      955.62     1023.75     35.62 o 
   3   6   7     1172.30     1257.94     40.14 o 
   4   6   7      278.98      274.48     22.48 o 
   5   6   7      964.61      965.72     55.23 o 
   6   6   7       58.41       80.70      9.85 o 
   7   6   7      528.99      642.11     47.66 o 
   8   6   7       90.46       58.63     11.37 o 
   0   7   7      673.75      712.29     45.63 o 
   1   7   7      177.69      206.76     30.97 o 
   2   7   7      446.01      438.59     32.32 o 
   3   7   7      859.38      865.71     45.55 o 
   4   7   7       87.76       87.05     12.59 o 
   5   7   7       24.32       21.18      9.87 o 
   6   7   7      244.40      199.66     24.43 o 
   7   7   7       73.74       60.95     23.03 o 
   0   8   7      945.27      817.56    111.24 o 
   1   8   7      425.65      415.98     24.43 o 
   2   8   7      985.33      945.52     35.67 o 
   3   8   7     1017.75     1072.47     61.26 o 
   4   8   7      212.62      215.59     24.00 o 
   5   8   7       71.80       59.30     11.07 o 
   6   8   7       43.98       50.83      8.56 o 
   7   8   7      119.60      117.62     14.99 o 
   0   9   7       94.10       56.01     45.22 o 
   1   9   7      122.32      108.41     60.86 o 
   2   9   7      377.48      426.62     34.54 o 
   3   9   7       26.54       20.51      8.89 o 
   4   9   7       55.07       49.35     13.64 o 
   5   9   7        4.41       22.33     16.63 o 
   6   9   7      108.10      112.93     12.51 o 
   0  10   7        7.06       13.38    103.83 o 
   1  10   7        5.70       -2.86     35.65 o 
   2  10   7       50.81       55.14     46.98 o 
   3  10   7       64.56       69.39     21.49 o 
   4  10   7       60.91       70.53     14.07 o 
   5  10   7      134.56      117.11     15.45 o 
   0  11   7      147.90      164.28     46.01 o 
   1  11   7       75.17       80.02     91.37 o 
   2  11   7       69.80       58.48     11.94 o 
   3  11   7      246.00      274.01     72.03 o 
   4  11   7       48.30       40.33     10.00 o 
   0  12   7       89.27      238.29    301.81 o 
   1  12   7       50.46       29.06     83.61 o 
   2  12   7        4.43       50.68     38.17 o 
   0   0   8     2775.31     2584.90     48.85 o 
   1   0   8     1431.98     1455.77     43.96 o 
   2   0   8     1003.01      848.63     28.52 o 
   3   0   8      127.31      162.59     16.56 o 
   4   0   8     6838.71     6815.35    169.85 o 
   5   0   8     2383.09     2484.13     96.25 o 
   6   0   8       62.64       46.36     10.37 o 
   7   0   8      345.73      409.98     48.62 o 
   8   0   8      430.34      426.48     58.38 o 
   9   0   8        0.83       27.99     12.26 o 
   0   1   8      502.32      470.30     15.28 o 
   1   1   8     5309.80     4708.98     63.91 o 
   2   1   8      962.91      891.80     21.70 o 
   3   1   8     4005.18     3911.60     46.49 o 
   4   1   8     1588.67     1628.54     35.01 o 
   5   1   8     1552.78     1662.00     49.21 o 
   6   1   8      293.63      300.35     34.67 o 
   7   1   8      282.52      331.21     27.25 o 
   8   1   8      202.82      163.92     17.35 o 
   9   1   8      183.05      173.83     21.22 o 
   0   2   8      606.44      506.83     47.06 o 
   1   2   8     1825.41     1719.84     40.91 o 
   2   2   8     1600.50     1546.83     36.52 o 
   3   2   8      883.38      878.86     25.84 o 
   4   2   8      636.74      667.24     17.19 o 
   5   2   8      462.22      447.52     25.33 o 
   6   2   8      689.79      692.38     26.79 o 
   7   2   8      860.94      863.87     53.29 o 
   8   2   8      101.77       84.12     12.77 o 
   9   2   8      190.74      175.54     21.95 o 
   0   3   8     5092.81     5152.13    100.86 o 
   1   3   8     1970.29     1863.23     44.76 o 
   2   3   8     2686.62     2734.24     33.11 o 
   3   3   8     2125.21     2202.57     42.33 o 
   4   3   8      696.76      700.50     23.31 o 
   5   3   8      269.54      252.10     18.34 o 
   6   3   8      263.54      212.59     19.27 o 
   7   3   8       83.53      100.10     14.63 o 
   8   3   8      219.91      195.63     23.70 o 
   0   4   8       12.16       11.89      3.25 o 
   1   4   8     4576.17     4690.84     63.92 o 
   2   4   8     1957.21     2172.67     31.43 o 
   3   4   8     1408.26     1521.94     35.62 o 
   4   4   8     1350.75     1373.85     43.02 o 
   5   4   8     2920.19     3020.40     85.62 o 
   6   4   8      112.29      108.38     11.17 o 
   7   4   8       95.48      103.60     16.75 o 
   8   4   8      120.85      101.52     14.35 o 
   0   5   8      109.27       93.49     13.62 o 
   1   5   8     1227.91     1338.82     30.30 o 
   2   5   8     1325.89     1408.11     42.17 o 
   3   5   8      832.72      776.81     29.35 o 
   4   5   8     1382.49     1371.29     42.43 o 
   5   5   8      209.26      206.02     27.07 o 
   6   5   8      559.92      552.33     33.50 o 
   7   5   8      349.25      339.51     25.26 o 
   8   5   8      124.41      103.56     11.95 o 
   0   6   8       25.78       23.34    117.89 o 
   1   6   8     1235.95     1187.53     45.13 o 
   2   6   8        2.68       17.02      6.71 o 
   3   6   8      560.77      531.18     20.82 o 
   4   6   8      680.04      685.44     43.86 o 
   5   6   8       96.77       98.88     11.60 o 
   6   6   8       89.30       81.70     15.70 o 
   7   6   8       83.45       59.90     15.87 o 
   8   6   8      114.30       90.79     15.86 o 
   0   7   8      139.55      138.88     13.59 o 
   1   7   8      268.71      256.56     20.47 o 
   2   7   8      528.70      542.55     28.36 o 
   3   7   8     1426.31     1473.48     53.93 o 
   4   7   8      153.72      125.63     20.15 o 
   5   7   8       55.59       47.55      9.80 o 
   6   7   8        3.69        2.49     12.28 o 
   7   7   8       30.02       20.57     13.39 o 
   0   8   8      245.66      230.15     45.36 o 
   1   8   8      515.43      486.72     20.83 o 
   2   8   8       86.90       56.99     21.53 o 
   3   8   8       43.70       61.59     17.74 o 
   4   8   8      433.97      533.55     43.31 o 
   5   8   8       55.83       33.99     17.32 o 
   6   8   8      157.07      135.46     18.26 o 
   7   8   8      145.74      145.15     20.33 o 
   0   9   8     1372.43     1099.04    193.22 o 
   1   9   8      560.93      628.82    102.19 o 
   2   9   8      384.98      331.71     46.77 o 
   3   9   8      173.31      157.53     21.83 o 
   4   9   8       94.43       85.55     14.28 o 
   5   9   8       35.88       18.06      8.94 o 
   6   9   8       37.42       28.61     10.83 o 
   0  10   8       40.73       47.77     61.49 o 
   1  10   8      200.73      170.56     51.91 o 
   2  10   8      379.14      456.18     43.91 o 
   3  10   8      242.94      237.16     32.19 o 
   4  10   8      257.29      293.18     42.46 o 
   5  10   8       61.12       55.43     12.99 o 
   0  11   8      234.17      349.78    296.08 o 
   1  11   8       12.53        7.45     77.18 o 
   2  11   8       21.34       22.05     26.72 o 
   3  11   8      106.26      132.14     35.85 o 
   4  11   8      194.06      164.12     28.85 o 
   0  12   8      706.11      250.84    218.02 o 
   1  12   8      263.04      472.20     96.63 o 
   2  12   8        1.10       12.10     51.38 o 
   1   0   9      637.81      531.33     17.26 o 
   2   0   9       42.06       55.73      7.02 o 
   3   0   9      301.39      294.95     22.04 o 
   4   0   9      975.58     1067.06     32.46 o 
   5   0   9      108.70      122.20     10.37 o 
   6   0   9       54.44       38.26      9.81 o 
   7   0   9       40.10       40.27     10.88 o 
   8   0   9       12.32       22.01      5.47 o 
   9   0   9       15.37       29.01     11.41 o 
   0   1   9      712.39      648.23     39.92 o 
   1   1   9     1880.31     1740.54     41.06 o 
   2   1   9      553.91      508.50     15.10 o 
   3   1   9      594.03      566.69     18.18 o 
   4   1   9      525.76      551.92     15.11 o 
   5   1   9      869.86      845.57     24.18 o 
   6   1   9       97.80      100.45     12.78 o 
   7   1   9      149.34      124.60     12.84 o 
   8   1   9       55.10       51.19     10.34 o 
   9   1   9       26.14       41.28     10.67 o 
   0   2   9     1821.53     1795.11     68.72 o 
   1   2   9     3793.63     3595.99     61.81 o 
   2   2   9     1101.90     1070.02     25.76 o 
   3   2   9     2199.34     2225.87     28.75 o 
   4   2   9      190.60      185.61      9.50 o 
   5   2   9       73.70       57.07      8.06 o 
   6   2   9      820.57      826.38     26.88 o 
   7   2   9      100.88       98.53     11.29 o 
   8   2   9      248.39      236.11     23.85 o 
   0   3   9     3414.60     3204.09    103.18 o 
   1   3   9      597.83      612.52     17.43 o 
   2   3   9      484.54      448.77     22.83 o 
   3   3   9      940.27      907.55     18.03 o 
   4   3   9       45.83       46.69      5.56 o 
   5   3   9     1542.03     1563.60     44.42 o 
   6   3   9      491.86      542.24     27.23 o 
   7   3   9      302.14      308.68     33.41 o 
   8   3   9      329.63      324.93     32.32 o 
   0   4   9     1588.77     1580.54    121.49 o 
   1   4   9     2939.55     3142.37     49.21 o 
   2   4   9      521.67      574.14     18.88 o 
   3   4   9      142.06      168.73      8.39 o 
   4   4   9     1498.03     1614.70     54.18 o 
   5   4   9       20.34       18.52     10.60 o 
   6   4   9      362.18      382.80     33.88 o 
   7   4   9      227.11      207.81     24.81 o 
   8   4   9       24.52       28.70      7.80 o 
   0   5   9       25.38       17.56     24.21 o 
   1   5   9     3010.27     3395.92     77.09 o 
   2   5   9       68.63       71.46      8.57 o 
   3   5   9      242.05      241.74     19.57 o 
   4   5   9      626.90      671.04     25.35 o 
   5   5   9      777.49      747.13     40.96 o 
   6   5   9        1.19       10.47      9.25 o 
   7   5   9       15.52        5.12      8.26 o 
   8   5   9       27.02       22.81      9.52 o 
   0   6   9       17.12       10.50     11.54 o 
   1   6   9      105.27      105.78     13.14 o 
   2   6   9      146.02      163.57     33.35 o 
   3   6   9      278.30      317.35     23.78 o 
   4   6   9      620.61      608.34     39.69 o 
   5   6   9      931.38      884.60     53.46 o 
   6   6   9       14.03       29.10     11.23 o 
   7   6   9       16.16       18.39     13.20 o 
   0   7   9      878.74      870.50     62.43 o 
   1   7   9      756.51      793.26     38.55 o 
   2   7   9      536.59      514.93     21.63 o 
   3   7   9       65.67       34.51      8.52 o 
   4   7   9      112.73       95.65     11.27 o 
   5   7   9      290.55      260.00     28.54 o 
   6   7   9       22.73       26.36     16.50 o 
   7   7   9       18.42       18.96      7.37 o 
   0   8   9        8.12        3.09     12.56 o 
   1   8   9      252.16      208.14     58.42 o 
   2   8   9       17.76       20.85     15.05 o 
   3   8   9      121.56      100.35     14.95 o 
   4   8   9      481.10      491.39     41.36 o 
   5   8   9      129.49      135.77     24.63 o 
   6   8   9      145.02      127.26     18.71 o 
   0   9   9      131.02      132.31    159.31 o 
   1   9   9      364.57      431.20     40.37 o 
   2   9   9       76.20       71.59     45.31 o 
   3   9   9      102.32       96.90     14.04 o 
   4   9   9       35.97       33.26     11.02 o 
   5   9   9      182.07      183.40     20.11 o 
   6   9   9      104.45       97.32     14.13 o 
   0  10   9      233.78      185.93     93.44 o 
   1  10   9      497.18      412.81    110.31 o 
   2  10   9       53.21       58.29     57.56 o 
   3  10   9      598.01      656.83     46.05 o 
   4  10   9       38.78       42.11      9.15 o 
   5  10   9      127.26      147.97     20.77 o 
   0  11   9      144.25      220.42    107.13 o 
   1  11   9      118.94      155.31     49.87 o 
   2  11   9      249.58      337.67     69.77 o 
   3  11   9        6.07       13.53     34.99 o 
   4  11   9      117.07       89.19     16.25 o 
   0  12   9        0.00      -14.82    210.92 o 
   1  12   9       45.70       82.87    174.94 o 
   2  12   9       56.43       44.25     13.05 o 
   0   0  10     3138.19     2501.73     99.79 o 
   1   0  10     2048.12     1933.31     58.28 o 
   2   0  10       72.45       79.18      9.24 o 
   3   0  10       42.84       52.23      7.14 o 
   4   0  10     4980.25     5154.28    161.05 o 
   5   0  10       94.58      106.09     10.83 o 
   6   0  10      132.90      140.15     24.33 o 
   7   0  10       72.16       49.84     14.78 o 
   8   0  10        5.29       16.63      7.77 o 
   9   0  10       98.47       83.08     22.94 o 
   0   1  10      483.92      481.37     15.73 o 
   1   1  10     3858.49     3510.56     47.29 o 
   2   1  10     3415.33     3241.45     32.12 o 
   3   1  10     1748.90     1767.17     49.95 o 
   4   1  10      391.25      409.37     10.98 o 
   5   1  10      778.16      837.43     24.61 o 
   6   1  10       83.59       67.90      8.87 o 
   7   1  10      795.02      868.10     47.98 o 
   8   1  10       51.17       37.85      8.03 o 
   9   1  10      121.55      111.87     13.09 o 
   0   2  10      546.77      499.90     42.52 o 
   1   2  10     2425.14     2505.92     53.32 o 
   2   2  10      690.19      729.09     18.30 o 
   3   2  10     1313.76     1426.84     40.89 o 
   4   2  10      361.68      389.45     16.25 o 
   5   2  10      671.82      719.46     21.46 o 
   6   2  10      126.91      111.11     10.57 o 
   7   2  10        4.73        7.67      6.80 o 
   8   2  10      152.63      136.89     18.57 o 
   0   3  10      181.76      200.43     22.30 o 
   1   3  10      186.22      222.20      7.85 o 
   2   3  10     4631.74     4787.50     68.24 o 
   3   3  10      185.99      175.69      8.40 o 
   4   3  10       47.72       52.96      5.37 o 
   5   3  10       83.22       92.42     10.92 o 
   6   3  10      203.86      169.27     15.29 o 
   7   3  10      257.99      276.11     30.73 o 
   8   3  10       72.01       51.96      8.14 o 
   0   4  10     2368.12     2287.98     82.89 o 
   1   4  10      756.36      750.06     25.08 o 
   2   4  10     5254.88     5362.82     99.79 o 
   3   4  10       37.91       34.53      3.81 o 
   4   4  10      368.33      413.20     21.96 o 
   5   4  10     1041.80     1040.50     32.37 o 
   6   4  10       37.22       25.53      7.81 o 
   7   4  10       45.35       50.06      8.86 o 
   8   4  10      256.56      273.97     24.37 o 
   0   5  10       12.43        7.32     15.25 o 
   1   5  10       30.53       26.58     16.11 o 
   2   5  10       36.21       21.19     13.48 o 
   3   5  10      604.80      656.30     27.17 o 
   4   5  10      337.56      374.50     18.32 o 
   5   5  10      411.09      360.91     34.35 o 
   6   5  10       54.87       60.83      8.20 o 
   7   5  10       90.70      100.09      8.84 o 
   8   5  10      194.89      177.36     28.63 o 
   0   6  10     3663.47     3345.71    395.04 o 
   1   6  10      693.16      714.91     35.86 o 
   2   6  10     1522.19     1501.50     71.30 o 
   3   6  10      398.66      401.15     19.45 o 
   4   6  10      847.61      889.45     32.96 o 
   5   6  10      310.37      310.06     39.28 o 
   6   6  10       90.41       79.85     16.57 o 
   7   6  10      107.35      118.04     19.09 o 
   0   7  10      763.71      756.95    144.27 o 
   1   7  10      242.23      222.07     24.82 o 
   2   7  10      303.14      379.79     38.43 o 
   3   7  10       29.96       28.74      7.35 o 
   4   7  10      148.42      155.69     23.62 o 
   5   7  10      126.15      144.12     15.75 o 
   6   7  10      406.88      418.88     33.69 o 
   7   7  10      110.47       85.59     12.85 o 
   0   8  10     4329.99     4095.13    271.13 o 
   1   8  10       24.30       22.01     31.35 o 
   2   8  10     1168.17     1167.08     81.37 o 
   3   8  10      274.98      241.36     34.25 o 
   4   8  10      803.90      809.85     50.89 o 
   5   8  10      406.17      428.48     40.41 o 
   6   8  10        0.31        9.97     14.28 o 
   0   9  10      227.99      193.31     74.40 o 
   1   9  10      605.04      687.31     63.58 o 
   2   9  10      304.08      324.22     31.34 o 
   3   9  10       25.38       14.12     18.82 o 
   4   9  10      371.03      407.51     36.74 o 
   5   9  10        1.16        9.99     14.01 o 
   6   9  10       42.09       32.61      8.88 o 
   0  10  10      109.69       66.68    191.59 o 
   1  10  10      204.94      240.13     43.46 o 
   2  10  10       35.61       27.35     26.30 o 
   3  10  10       23.55       32.85     19.58 o 
   4  10  10       64.47       64.18     15.95 o 
   5  10  10        8.07       32.95     13.72 o 
   0  11  10       53.90       29.99    136.33 o 
   1  11  10      627.64      727.19    101.18 o 
   2  11  10      109.76      104.72     18.03 o 
   3  11  10       23.03       27.75     35.44 o 
   4  11  10      138.76      113.43     20.96 o 
   0  12  10        5.81      154.16    242.09 o 
   1  12  10       37.87      100.95    203.80 o 
   2  12  10       54.05       83.04     99.21 o 
   1   0  11      387.47      322.29     10.94 o 
   2   0  11        0.25        6.44      3.94 o 
   3   0  11       30.45       24.15      4.77 o 
   4   0  11      312.85      307.70     13.36 o 
   5   0  11      243.83      220.15     18.07 o 
   6   0  11       68.90       59.82     11.48 o 
   7   0  11      271.15      263.42     31.77 o 
   8   0  11        0.95       10.63     19.20 o 
   9   0  11      221.41      194.72     40.59 o 
   0   1  11     5731.13     5564.54    146.53 o 
   1   1  11      843.33      890.91     20.52 o 
   2   1  11     1284.02     1173.01     28.36 o 
   3   1  11      576.89      551.70     18.84 o 
   4   1  11      201.49      193.20      9.39 o 
   5   1  11      514.39      540.07     18.03 o 
   6   1  11      226.56      235.95     26.07 o 
   7   1  11       68.27       54.17      7.20 o 
   8   1  11      101.52       98.32     14.10 o 
   9   1  11       32.34       15.08     11.13 o 
   0   2  11       62.47       77.31     13.47 o 
   1   2  11      840.33      838.75     20.95 o 
   2   2  11     4108.62     4256.36     58.91 o 
   3   2  11     2387.41     2484.04     30.24 o 
   4   2  11      659.64      628.14     18.65 o 
   5   2  11      250.00      242.43     18.23 o 
   6   2  11      315.95      307.12     22.00 o 
   7   2  11       73.53       70.01      9.63 o 
   8   2  11       85.41       84.82     13.79 o 
   0   3  11      858.71      895.83     70.53 o 
   1   3  11     3091.67     3135.91     46.48 o 
   2   3  11     2596.51     2812.79     37.30 o 
   3   3  11      169.15      183.80     11.13 o 
   4   3  11      963.91     1070.43     30.15 o 
   5   3  11     1471.31     1560.85     42.40 o 
   6   3  11        8.11        8.67      8.50 o 
   7   3  11      384.11      413.61     25.52 o 
   8   3  11       31.04       31.38      8.03 o 
   0   4  11     2324.36     2227.49     70.60 o 
   1   4  11      192.32      183.96     19.79 o 
   2   4  11       14.11       21.21      8.90 o 
   3   4  11      465.01      536.66     16.64 o 
   4   4  11     1171.29     1228.78     36.45 o 
   5   4  11       26.96       29.79      6.15 o 
   6   4  11      120.53      125.57     13.88 o 
   7   4  11       90.97       71.07     10.64 o 
   8   4  11       60.42       60.09     10.25 o 
   0   5  11      617.33      615.12     28.48 o 
   1   5  11     3028.62     3150.84     62.40 o 
   2   5  11     1447.97     1551.50     43.87 o 
   3   5  11      201.35      251.37     13.43 o 
   4   5  11       76.99       93.07     10.06 o 
   5   5  11       92.07       68.62      9.81 o 
   6   5  11      167.38      162.42     17.58 o 
   7   5  11       19.98       10.81     13.27 o 
   8   5  11       73.65       93.06     13.21 o 
   0   6  11     1316.52     1332.59     77.45 o 
   1   6  11      236.19      252.02     25.88 o 
   2   6  11      320.72      338.74     24.90 o 
   3   6  11      370.73      397.50     17.39 o 
   4   6  11      264.45      271.50     31.34 o 
   5   6  11      304.53      279.43     30.01 o 
   6   6  11      150.41      145.24     23.68 o 
   7   6  11        4.63       18.20     12.45 o 
   0   7  11       80.24       88.23     19.62 o 
   1   7  11        2.16        8.10     13.02 o 
   2   7  11      216.45      269.47     26.97 o 
   3   7  11        6.81        4.37      5.19 o 
   4   7  11      824.11      779.22     58.20 o 
   5   7  11       73.07       81.23      9.83 o 
   6   7  11      214.35      197.05     20.66 o 
   7   7  11       12.36       12.52     12.67 o 
   0   8  11     1188.20     1131.05    165.29 o 
   1   8  11      407.45      431.15     37.05 o 
   2   8  11     1238.54     1249.64     53.19 o 
   3   8  11      166.00      143.95     17.22 o 
   4   8  11      108.38       99.07     13.71 o 
   5   8  11       24.48        7.97     12.70 o 
   6   8  11      163.44      188.71     22.51 o 
   0   9  11      624.42      584.49     54.51 o 
   1   9  11      491.86      455.35     34.14 o 
   2   9  11      124.35      143.00     18.28 o 
   3   9  11      184.98      284.20     36.01 o 
   4   9  11      282.81      326.57     31.14 o 
   5   9  11       72.06       61.48     19.03 o 
   6   9  11       63.65       59.45      8.99 o 
   0  10  11        4.05       17.86     29.97 o 
   1  10  11      318.74      341.19     75.47 o 
   2  10  11      435.80      503.07     39.07 o 
   3  10  11      154.45      153.14     19.53 o 
   4  10  11       40.30       40.98     12.03 o 
   5  10  11       18.54        9.75     10.06 o 
   0  11  11       43.97       51.08    218.15 o 
   1  11  11      168.01      144.88     44.18 o 
   2  11  11       47.61       61.11     60.08 o 
   3  11  11       40.58        8.94     23.73 o 
   4  11  11       55.32       93.53     47.60 o 
   0  12  11       27.91      144.68    520.68 o 
   1  12  11      218.05      498.31    185.76 o 
   0   0  12      131.09      113.41     12.80 o 
   1   0  12        8.50        5.83      1.61 o 
   2   0  12      564.06      502.96     17.22 o 
   3   0  12       51.54       44.96      6.83 o 
   4   0  12      390.06      389.53     13.08 o 
   5   0  12       70.73       80.95     10.34 o 
   6   0  12     1687.62     1785.17     72.05 o 
   7   0  12      161.39      174.43     18.14 o 
   8   0  12       32.93       29.63      8.05 o 
   0   1  12      537.08      483.83     17.85 o 
   1   1  12     3976.12     3695.76     34.71 o 
   2   1  12    14518.75    14121.97    140.03 o 
   3   1  12     1786.87     1869.32     50.66 o 
   4   1  12     2869.79     2932.57     80.12 o 
   5   1  12      541.23      571.25     18.56 o 
   6   1  12      243.16      227.57     16.27 o 
   7   1  12        4.58       11.26      7.49 o 
   8   1  12      553.95      585.12     41.27 o 
   0   2  12      165.81      155.71     23.58 o 
   1   2  12     4335.73     4171.80     35.61 o 
   2   2  12     4156.31     3973.80     56.08 o 
   3   2  12      420.48      469.57     12.96 o 
   4   2  12      515.43      519.29     17.48 o 
   5   2  12      624.42      576.65     17.87 o 
   6   2  12      121.79      120.43     11.25 o 
   7   2  12       98.39      101.59     14.45 o 
   8   2  12      179.71      165.61     19.68 o 
   0   3  12      819.08      796.57     41.55 o 
   1   3  12     2185.09     2424.35     44.61 o 
   2   3  12     4858.87     5215.83     68.76 o 
   3   3  12     1749.62     1814.63     34.76 o 
   4   3  12      150.91      176.65      7.49 o 
   5   3  12      221.72      181.83     12.84 o 
   6   3  12      432.67      444.72     34.33 o 
   7   3  12      316.13      355.90     27.20 o 
   8   3  12       13.53       11.15      5.47 o 
   0   4  12     2648.61     2865.33     88.76 o 
   1   4  12     5933.15     6328.37     91.21 o 
   2   4  12     2297.55     2559.49     48.69 o 
   3   4  12      938.87      998.46     29.26 o 
   4   4  12     1080.05     1064.56     30.73 o 
   5   4  12     3496.62     3790.53    119.15 o 
   6   4  12       44.62       40.27      9.67 o 
   7   4  12       93.54       98.13     15.81 o 
   8   4  12      167.96      152.81     20.00 o 
   0   5  12      525.27      467.54     26.61 o 
   1   5  12     2708.53     2751.69     60.95 o 
   2   5  12      380.24      426.16     21.23 o 
   3   5  12      212.77      175.10      9.32 o 
   4   5  12       47.79       38.06     13.84 o 
   5   5  12      646.00      634.95     32.06 o 
   6   5  12      805.24      851.43     48.73 o 
   7   5  12      464.79      549.87     39.89 o 
   8   5  12      344.47      318.33     38.50 o 
   0   6  12      764.86      682.69     29.80 o 
   1   6  12     1472.92     1504.12     70.74 o 
   2   6  12      302.90      271.73     20.81 o 
   3   6  12      123.03      107.82     18.75 o 
   4   6  12     1186.90     1250.03     47.70 o 
   5   6  12      119.32      122.81     15.19 o 
   6   6  12      949.59     1042.02     69.94 o 
   7   6  12      230.96      228.47     39.55 o 
   0   7  12     2708.64     3111.08    219.98 o 
   1   7  12      426.06      396.26     38.96 o 
   2   7  12     3385.05     3502.07    108.75 o 
   3   7  12     1135.95     1208.36     46.03 o 
   4   7  12     1071.28     1082.05     61.56 o 
   5   7  12      115.04       98.51     15.01 o 
   6   7  12       83.76      103.64     18.85 o 
   7   7  12      129.84       90.98     12.57 o 
   0   8  12      948.62      877.41     99.09 o 
   1   8  12     2678.59     2695.27     97.65 o 
   2   8  12      984.90     1054.51     52.89 o 
   3   8  12       29.38       46.39     19.51 o 
   4   8  12      576.60      527.46     39.32 o 
   5   8  12       35.85       32.93      7.35 o 
   6   8  12       13.51       -4.33     10.58 o 
   0   9  12      766.54      815.08    130.99 o 
   1   9  12      218.28      204.71     88.52 o 
   2   9  12       26.53       27.57     18.16 o 
   3   9  12        1.15       12.18     47.21 o 
   4   9  12      150.88      138.76     17.07 o 
   5   9  12       17.24       16.89      6.74 o 
   6   9  12      169.00      149.35     19.17 o 
   0  10  12        0.42       14.67    192.88 o 
   1  10  12        9.19       11.42     79.64 o 
   2  10  12      633.89      706.11     50.90 o 
   3  10  12      158.75      139.66     27.96 o 
   4  10  12      232.11      219.72     29.85 o 
   5  10  12       56.08       43.19     12.33 o 
   0  11  12       72.05       71.62     87.39 o 
   1  11  12      245.16      208.75     60.13 o 
   2  11  12      842.87      909.80     75.78 o 
   3  11  12        7.60       29.94     16.77 o 
   0  12  12      265.38      140.31    199.63 o 
   1  12  12       68.90       89.50    107.73 o 
   1   0  13      861.59      908.36     27.97 o 
   2   0  13     4786.27     4849.58     80.78 o 
   3   0  13     3369.46     3258.68     56.04 o 
   4   0  13      149.53      124.36     14.80 o 
   5   0  13      166.47      152.43     18.52 o 
   6   0  13       57.21       47.75      8.39 o 
   7   0  13       51.80       58.14      8.65 o 
   8   0  13        2.55       22.45     12.41 o 
   0   1  13     5616.95     5580.22     69.54 o 
   1   1  13      451.72      429.27     12.70 o 
   2   1  13      572.65      542.62     19.64 o 
   3   1  13      189.42      183.86     13.22 o 
   4   1  13     1641.04     1703.37     46.49 o 
   5   1  13      555.17      598.95     18.59 o 
   6   1  13       45.41       39.27      4.67 o 
   7   1  13      213.42      178.22     13.90 o 
   8   1  13       60.38       55.32      9.81 o 
   0   2  13        4.48        2.84     18.12 o 
   1   2  13       72.70       70.31      4.40 o 
   2   2  13     2931.88     3105.58     37.49 o 
   3   2  13     1533.53     1535.31     28.04 o 
   4   2  13      148.66      137.58     10.65 o 
   5   2  13      205.07      205.46     15.85 o 
   6   2  13      692.54      650.27     24.56 o 
   7   2  13      458.73      590.21     26.86 o 
   8   2  13       42.74       26.37      5.27 o 
   0   3  13      472.84      565.99     36.66 o 
   1   3  13     1580.81     1666.44     47.81 o 
   2   3  13     1233.07     1233.66     38.88 o 
   3   3  13     1521.45     1533.18     28.66 o 
   4   3  13      139.42      152.95      7.97 o 
   5   3  13      273.96      257.07     16.63 o 
   6   3  13      312.97      301.69     25.54 o 
   7   3  13      394.71      460.81     26.75 o 
   8   3  13      256.53      271.13     29.82 o 
   0   4  13      279.00      329.63     24.95 o 
   1   4  13      702.48      696.30     41.28 o 
   2   4  13      141.06      171.55      8.16 o 
   3   4  13      110.74      113.53      8.67 o 
   4   4  13      286.74      299.23     22.10 o 
   5   4  13       11.54        8.52      5.21 o 
   6   4  13      328.37      340.61     27.33 o 
   7   4  13       42.82       41.73      6.98 o 
   8   4  13      166.37      187.27     17.75 o 
   0   5  13      148.03      132.70     64.86 o 
   1   5  13     2586.39     2830.84     61.12 o 
   2   5  13      761.81      750.43     22.11 o 
   3   5  13      110.66      103.58     11.97 o 
   4   5  13      513.49      528.73     30.07 o 
   5   5  13     1460.81     1446.39     55.13 o 
   6   5  13      266.44      259.62     20.06 o 
   7   5  13      370.73      367.75     36.03 o 
   8   5  13      560.89      660.41     46.13 o 
   0   6  13      658.14      612.18     41.96 o 
   1   6  13      511.96      521.58     29.88 o 
   2   6  13     1208.80     1343.12     47.76 o 
   3   6  13       21.46       31.96      6.06 o 
   4   6  13      486.18      469.64     35.79 o 
   5   6  13      405.52      386.61     34.91 o 
   6   6  13      391.19      385.47     36.57 o 
   7   6  13      249.66      225.34     28.44 o 
   0   7  13       63.73       79.12     50.16 o 
   1   7  13      391.61      376.87     18.10 o 
   2   7  13      317.32      333.47     45.87 o 
   3   7  13       31.53       10.18      7.24 o 
   4   7  13      365.26      407.21     35.53 o 
   5   7  13      125.38      103.30     15.36 o 
   6   7  13      307.16      283.26     35.89 o 
   7   7  13      218.92      184.19     31.30 o 
   0   8  13     3762.85     3663.07    212.56 o 
   1   8  13     2012.20     2168.67     92.95 o 
   2   8  13     1713.26     1909.48     78.43 o 
   3   8  13      238.85      242.66     25.46 o 
   4   8  13      913.46      922.78     62.23 o 
   5   8  13      247.09      237.48     24.69 o 
   6   8  13       31.61       20.89     10.86 o 
   0   9  13      407.91      402.68    164.07 o 
   1   9  13      385.25      410.59     38.29 o 
   2   9  13      158.69      147.34     18.44 o 
   3   9  13       25.98       24.14     14.75 o 
   4   9  13      113.27      136.87     15.31 o 
   5   9  13      102.18      116.38     21.25 o 
   0  10  13       31.28        6.09    267.21 o 
   1  10  13      101.10       88.64     59.14 o 
   2  10  13      193.11      196.62     66.57 o 
   3  10  13      241.34      200.26     44.39 o 
   4  10  13       30.14       13.73     10.24 o 
   5  10  13       93.88       90.20     16.58 o 
   0  11  13      114.69      146.90    139.56 o 
   1  11  13      144.23      108.91     51.36 o 
   2  11  13      119.58      151.62     50.30 o 
   3  11  13      169.86      174.91     20.14 o 
   0  12  13      105.19      387.87    184.78 o 
   1  12  13       45.33       40.16     65.70 o 
   0   0  14    20432.93    20071.81    317.50 o 
   1   0  14     2755.29     2762.24     32.26 o 
   2   0  14      121.27      144.05     13.58 o 
   3   0  14     1018.78     1082.94     28.68 o 
   4   0  14     2001.05     1942.91     74.64 o 
   5   0  14      521.25      511.08     24.29 o 
   6   0  14        8.61       15.28      9.42 o 
   7   0  14       82.99       72.11      9.67 o 
   8   0  14        0.03       16.71      6.26 o 
   0   1  14     2503.62     2780.86     54.60 o 
   1   1  14     4718.55     4399.70     60.81 o 
   2   1  14     3329.77     3486.84     42.74 o 
   3   1  14     2193.72     2368.95     42.23 o 
   4   1  14      168.79      149.31     11.37 o 
   5   1  14      535.96      572.71     17.74 o 
   6   1  14      153.67      154.84     10.70 o 
   7   1  14       16.61       12.83      5.38 o 
   8   1  14      123.79      134.22     16.07 o 
   0   2  14     2489.37     2607.89     49.24 o 
   1   2  14      433.39      528.18     16.98 o 
   2   2  14     2414.21     2496.80     30.34 o 
   3   2  14      369.86      406.97     12.44 o 
   4   2  14      675.25      683.09     21.24 o 
   5   2  14     1909.80     2084.46     53.29 o 
   6   2  14      462.19      496.81     26.34 o 
   7   2  14      105.66       90.06     10.52 o 
   8   2  14        6.05        0.44      8.35 o 
   0   3  14    13284.66    12741.66    528.72 o 
   1   3  14     3623.49     3745.38     47.91 o 
   2   3  14      665.70      665.67     19.72 o 
   3   3  14     1435.69     1450.73     40.77 o 
   4   3  14      222.58      239.54      7.21 o 
   5   3  14      352.27      334.70     20.04 o 
   6   3  14       61.36       63.90      7.09 o 
   7   3  14       27.48       35.62      8.57 o 
   8   3  14      133.11      167.22     24.50 o 
   0   4  14     1378.24     1536.54    113.90 o 
   1   4  14      363.91      404.77     13.98 o 
   2   4  14     1781.94     1767.67     32.98 o 
   3   4  14      199.02      199.21     13.82 o 
   4   4  14      132.91      133.00     11.09 o 
   5   4  14      139.04      133.68     17.59 o 
   6   4  14       34.23       32.72      5.69 o 
   7   4  14      162.71      133.75     12.85 o 
   8   4  14      142.77      133.14     15.63 o 
   0   5  14       18.11       20.93     66.73 o 
   1   5  14     1536.03     1676.10     54.79 o 
   2   5  14      362.57      395.79     19.72 o 
   3   5  14      276.66      299.92     20.80 o 
   4   5  14     1227.61     1294.12     39.69 o 
   5   5  14      308.25      302.43     27.78 o 
   6   5  14      637.55      761.43     32.49 o 
   7   5  14      419.46      452.42     36.06 o 
   8   5  14      675.52      859.14     62.78 o 
   0   6  14        0.17       10.11     15.10 o 
   1   6  14       87.51       65.12     14.32 o 
   2   6  14     1050.59     1023.79     31.14 o 
   3   6  14      858.52      917.23     36.06 o 
   4   6  14      221.14      224.15     20.12 o 
   5   6  14      214.39      229.63     24.16 o 
   6   6  14      296.61      274.03     30.64 o 
   7   6  14      194.63      168.26     22.11 o 
   0   7  14      102.52       84.21     23.99 o 
   1   7  14     5233.00     5371.74    234.35 o 
   2   7  14     1497.57     1535.62     58.79 o 
   3   7  14     2928.51     2964.67    119.17 o 
   4   7  14      493.26      483.30     33.07 o 
   5   7  14      582.38      635.71     46.81 o 
   6   7  14      352.32      347.32     41.02 o 
   7   7  14      112.41      109.42     15.98 o 
   0   8  14     1547.92     1374.26    277.81 o 
   1   8  14        4.15        5.28     34.45 o 
   2   8  14      524.10      532.82     35.14 o 
   3   8  14       19.24       33.98     24.94 o 
   4   8  14      786.50      765.51     41.79 o 
   5   8  14      213.79      198.20     22.09 o 
   6   8  14      121.99       96.65     15.82 o 
   0   9  14        4.72       15.96     97.54 o 
   1   9  14       31.29        5.40     60.17 o 
   2   9  14      439.57      432.21     32.67 o 
   3   9  14      188.70      217.87     29.48 o 
   4   9  14       61.19       54.10     10.27 o 
   5   9  14       27.04       34.70      7.23 o 
   0  10  14      281.73      308.58     88.27 o 
   1  10  14      374.68      360.91    124.32 o 
   2  10  14       74.66       98.52     18.90 o 
   3  10  14       62.96       37.36      9.04 o 
   4  10  14      242.96      223.33     32.31 o 
   0  11  14      415.65      549.30    166.40 o 
   1  11  14      163.36      226.79    111.99 o 
   2  11  14      831.14     1050.27     70.48 o 
   3  11  14      103.68      109.37     11.52 o 
   0  12  14        1.47      153.67    184.19 o 
   1   0  15       10.83       13.79      3.73 o 
   2   0  15      141.86      129.11     12.64 o 
   3   0  15      183.91      223.06     11.24 o 
   4   0  15      334.17      359.75     25.77 o 
   5   0  15       46.20       32.85      5.79 o 
   6   0  15       61.80       59.30     14.97 o 
   7   0  15       16.96       17.64      6.80 o 
   8   0  15       15.43        8.69     11.34 o 
   0   1  15      379.50      336.97     12.77 o 
   1   1  15      632.69      542.76     22.12 o 
   2   1  15      557.07      570.31     16.84 o 
   3   1  15       91.71       88.17      6.68 o 
   4   1  15     2213.92     2239.23     60.77 o 
   5   1  15      133.67      147.47     11.69 o 
   6   1  15      147.45      146.91     13.50 o 
   7   1  15      433.00      443.72     19.70 o 
   8   1  15        8.56       12.52      9.62 o 
   0   2  15     1025.49     1155.83     47.86 o 
   1   2  15     3233.62     3383.08     46.41 o 
   2   2  15      528.28      556.26     24.50 o 
   3   2  15     4868.64     5301.14     93.48 o 
   4   2  15      411.17      426.35     15.58 o 
   5   2  15     1681.64     1802.02     48.70 o 
   6   2  15      172.69      157.03     11.31 o 
   7   2  15      586.11      657.11     28.70 o 
   8   2  15      242.78      208.71     24.69 o 
   0   3  15     9257.58     9208.04    269.38 o 
   1   3  15     2613.42     2621.88     41.65 o 
   2   3  15      132.20      139.86      9.28 o 
   3   3  15     1054.51     1014.24     28.10 o 
   4   3  15      337.29      316.75     10.03 o 
   5   3  15      438.32      484.34     16.95 o 
   6   3  15      238.71      234.67     21.15 o 
   7   3  15      367.24      342.10     30.97 o 
   8   3  15       75.43       89.09     11.70 o 
   0   4  15     1331.87     1416.12     71.16 o 
   1   4  15      760.14      775.47     16.81 o 
   2   4  15       66.16       63.82      5.17 o 
   3   4  15      569.95      631.92     20.37 o 
   4   4  15      140.83      139.59     12.09 o 
   5   4  15      678.60      759.75     28.84 o 
   6   4  15      448.07      459.93     29.40 o 
   7   4  15       52.30       47.78      5.24 o 
   8   4  15      162.62      139.44     17.15 o 
   0   5  15      175.39      222.81    125.27 o 
   1   5  15      636.87      645.59     36.63 o 
   2   5  15      132.77      142.37     11.80 o 
   3   5  15      713.42      758.35     23.57 o 
   4   5  15     1312.07     1364.13     42.47 o 
   5   5  15       18.11       19.00      4.97 o 
   6   5  15      374.24      408.83     22.93 o 
   7   5  15      121.38      123.14     19.34 o 
   0   6  15     2959.79     2729.74    111.86 o 
   1   6  15     1085.42     1121.17     38.10 o 
   2   6  15     2215.35     2204.13     63.17 o 
   3   6  15     1340.69     1419.75     44.42 o 
   4   6  15     1170.67     1266.54     58.20 o 
   5   6  15      257.69      237.03     22.23 o 
   6   6  15       19.13       27.21      6.14 o 
   7   6  15      961.67     1144.47     28.53 o 
   0   7  15     1421.84     1520.92    267.81 o 
   1   7  15        0.96       10.44     37.76 o 
   2   7  15     1852.22     1955.74     76.02 o 
   3   7  15      892.00      959.04     51.47 o 
   4   7  15      849.01      951.22     54.72 o 
   5   7  15      209.95      216.22     33.79 o 
   6   7  15        7.40        8.86      7.85 o 
   7   7  15        1.55        1.45      8.86 o 
   0   8  15     1039.58     1028.30     68.75 o 
   1   8  15      242.59      256.50     54.37 o 
   2   8  15      503.81      500.91     30.16 o 
   3   8  15      780.29      845.54     49.74 o 
   4   8  15       53.06       59.52      8.30 o 
   5   8  15      160.49      151.07     23.35 o 
   6   8  15      185.85      162.60     21.05 o 
   0   9  15      168.11      102.27     70.41 o 
   1   9  15      191.90      242.72     94.21 o 
   2   9  15      322.05      292.80     21.77 o 
   3   9  15      225.98      198.67     30.99 o 
   4   9  15      148.24      163.53     24.21 o 
   5   9  15      212.21      189.23     21.23 o 
   0  10  15      134.24       30.40    136.21 o 
   1  10  15      287.55      328.63     94.76 o 
   2  10  15      297.89      389.72     38.40 o 
   3  10  15       63.30       81.30     15.54 o 
   4  10  15       51.72       74.69     14.62 o 
   0  11  15      270.06      200.24    160.75 o 
   1  11  15       81.05      136.10    167.80 o 
   2  11  15       10.16       27.81     19.00 o 
   3  11  15       26.33       23.71     16.71 o 
   0   0  16     4470.05     4341.22     69.82 o 
   1   0  16     1565.83     1567.34     56.85 o 
   2   0  16     1799.01     1701.99     68.24 o 
   3   0  16       59.93       71.22      7.03 o 
   4   0  16      718.11      774.01     30.99 o 
   5   0  16      388.10      390.06     26.19 o 
   6   0  16     1672.85     1754.11    100.45 o 
   7   0  16      654.34      681.76     31.61 o 
   8   0  16        1.48       17.08     20.72 o 
   0   1  16       84.99       91.65     12.12 o 
   1   1  16     1418.99     1330.25     40.22 o 
   2   1  16     1939.02     2031.13     45.78 o 
   3   1  16      541.59      552.86     12.83 o 
   4   1  16     2515.38     2485.69     67.48 o 
   5   1  16      392.00      393.49     21.30 o 
   6   1  16      322.90      305.67     24.78 o 
   7   1  16      227.36      207.57     24.51 o 
   8   1  16       15.03       20.64      6.25 o 
   0   2  16     7909.64     8155.79    150.98 o 
   1   2  16     3294.71     3371.01     64.47 o 
   2   2  16     4462.48     4878.09     74.22 o 
   3   2  16      337.58      360.82     10.38 o 
   4   2  16     1632.70     1754.50     47.93 o 
   5   2  16      255.47      254.07     18.11 o 
   6   2  16       35.79       28.67      4.28 o 
   7   2  16      703.77      795.02     41.42 o 
   8   2  16      150.88      140.22     16.10 o 
   0   3  16      206.71      208.90     28.03 o 
   1   3  16     2736.17     2972.62     38.12 o 
   2   3  16     1967.81     1966.36     35.51 o 
   3   3  16      887.67      890.97     26.35 o 
   4   3  16      236.31      247.67     17.96 o 
   5   3  16      425.60      452.11     19.70 o 
   6   3  16       48.45       51.57      5.44 o 
   7   3  16      268.27      276.91     30.14 o 
   8   3  16       55.39       51.02      7.85 o 
   0   4  16      870.11      980.65     27.91 o 
   1   4  16     1918.54     1947.71     38.31 o 
   2   4  16       71.30       58.03      7.97 o 
   3   4  16      169.69      168.64     10.63 o 
   4   4  16     1197.84     1249.35     33.47 o 
   5   4  16      209.66      201.16     14.11 o 
   6   4  16      102.17       86.79      9.51 o 
   7   4  16       52.76       45.81      9.06 o 
   8   4  16      217.66      189.51     28.39 o 
   0   5  16     1181.40     1259.81     53.49 o 
   1   5  16      291.89      279.13     18.11 o 
   2   5  16      199.35      195.63     12.93 o 
   3   5  16     1283.07     1370.73     38.94 o 
   4   5  16       10.00       12.00      7.85 o 
   5   5  16      593.82      577.86     33.38 o 
   6   5  16      249.02      205.33     28.55 o 
   7   5  16      234.90      196.25     32.98 o 
   0   6  16       99.11       56.68     25.33 o 
   1   6  16      382.21      380.77     21.55 o 
   2   6  16      280.14      278.58     22.76 o 
   3   6  16     1968.50     2083.93     64.22 o 
   4   6  16     1548.45     1585.17     69.31 o 
   5   6  16      234.49      263.33     28.64 o 
   6   6  16      652.79      750.22     42.10 o 
   7   6  16       11.64       25.72      8.80 o 
   0   7  16      430.90      402.59     48.80 o 
   1   7  16      609.03      679.93     60.02 o 
   2   7  16     2806.77     2907.03    117.79 o 
   3   7  16     1254.58     1425.29     66.46 o 
   4   7  16      292.31      298.33     32.56 o 
   5   7  16     1104.97     1188.00     64.19 o 
   6   7  16      281.65      262.27     38.48 o 
   7   7  16      162.68      159.20     20.76 o 
   0   8  16      547.43      610.67     37.40 o 
   1   8  16     1309.10     1355.01     79.00 o 
   2   8  16       12.52       14.19     14.21 o 
   3   8  16      487.24      618.19     46.86 o 
   4   8  16      103.39       95.49     17.96 o 
   5   8  16      165.72      168.79     25.26 o 
   6   8  16       47.54       46.29      9.22 o 
   0   9  16      197.11      230.35    176.26 o 
   1   9  16      370.68      384.69     72.44 o 
   2   9  16      111.10       95.21     13.24 o 
   3   9  16      259.67      223.98     30.02 o 
   4   9  16       17.37        7.88     10.06 o 
   5   9  16      193.62      175.13     22.92 o 
   0  10  16      837.33      825.65    112.95 o 
   1  10  16      371.41      427.89    137.28 o 
   2  10  16       62.25       58.97     20.68 o 
   3  10  16      143.95      217.90     43.77 o 
   4  10  16       15.27       -2.47     22.05 o 
   0  11  16       14.16       50.20    201.53 o 
   1  11  16       33.80       43.92     72.34 o 
   2  11  16       35.98       36.92     70.33 o 
   3  11  16       23.44       23.64     70.86 o 
   1   0  17     1578.57     1658.12     65.67 o 
   2   0  17     5229.93     5084.35     85.53 o 
   3   0  17      196.45      197.93     13.71 o 
   4   0  17       19.70       26.20      5.72 o 
   5   0  17      236.68      235.59     14.58 o 
   6   0  17     1158.52     1328.80     77.62 o 
   7   0  17        5.65       22.47     16.26 o 
   8   0  17        4.14        7.79     32.29 o 
   0   1  17     1341.41     1333.22     48.57 o 
   1   1  17      392.34      414.01     21.74 o 
   2   1  17       17.23       15.12      2.39 o 
   3   1  17      584.83      568.80     12.51 o 
   4   1  17      176.63      177.12     12.41 o 
   5   1  17      499.48      520.89     25.22 o 
   6   1  17      171.33      158.96     11.97 o 
   7   1  17       62.09       46.86      7.43 o 
   8   1  17      187.03      175.90     18.58 o 
   0   2  17       66.32       50.16     21.43 o 
   1   2  17     3504.64     3909.31     62.71 o 
   2   2  17     5477.92     5655.35    104.92 o 
   3   2  17      405.42      425.69     15.99 o 
   4   2  17     1637.82     1706.85     47.12 o 
   5   2  17      178.20      180.99     19.74 o 
   6   2  17      137.55      132.14      9.28 o 
   7   2  17       91.73       68.68      9.55 o 
   8   2  17       13.99       24.21      7.78 o 
   0   3  17      671.33      687.54     29.82 o 
   1   3  17     7014.52     7032.45    152.58 o 
   2   3  17      875.97      889.07     18.79 o 
   3   3  17      352.05      384.28     11.19 o 
   4   3  17       52.48       60.50      6.58 o 
   5   3  17       30.20       31.41      4.55 o 
   6   3  17      528.17      581.35     28.16 o 
   7   3  17      124.58      136.47     14.34 o 
   8   3  17      116.92      127.94     16.01 o 
   0   4  17      733.99      758.68     31.16 o 
   1   4  17      157.28      164.05     11.52 o 
   2   4  17      176.88      179.73     13.14 o 
   3   4  17      169.83      166.61     10.30 o 
   4   4  17      136.54      119.98      8.30 o 
   5   4  17       24.60       12.71      7.77 o 
   6   4  17      175.24      186.36     14.99 o 
   7   4  17       64.11       58.90      9.26 o 
   8   4  17       92.62       86.99     14.15 o 
   0   5  17       10.72        7.40      4.06 o 
   1   5  17      124.49      127.12     15.98 o 
   2   5  17     1175.46     1191.06     34.01 o 
   3   5  17      186.55      169.38     13.61 o 
   4   5  17      401.94      422.04     27.23 o 
   5   5  17      256.02      264.89     20.72 o 
   6   5  17      174.64      165.48     24.83 o 
   7   5  17        9.60       25.29      7.11 o 
   0   6  17     2265.79     2409.35     96.60 o 
   1   6  17       56.10       51.90     10.35 o 
   2   6  17     3469.15     3678.89     99.18 o 
   3   6  17     1483.37     1403.95     44.62 o 
   4   6  17     1308.92     1379.82     73.79 o 
   5   6  17     1195.45     1317.10     78.58 o 
   6   6  17       92.10       95.46     14.88 o 
   7   6  17      435.73      470.48     86.99 o 
   0   7  17     3217.44     3387.91    128.12 o 
   1   7  17     1077.35     1123.22     46.06 o 
   2   7  17     2170.56     2184.67     86.55 o 
   3   7  17       95.08       68.37      7.90 o 
   4   7  17      691.78      769.99     50.68 o 
   5   7  17       61.43       58.15     10.98 o 
   6   7  17      407.01      409.83     56.77 o 
   0   8  17      168.75      158.99     22.67 o 
   1   8  17      261.68      302.61     76.13 o 
   2   8  17      892.70     1002.41     52.90 o 
   3   8  17       33.98       14.66      9.77 o 
   4   8  17      556.41      600.27     52.42 o 
   5   8  17       66.89       57.28     12.04 o 
   6   8  17       41.97       13.70     17.24 o 
   0   9  17      132.63      217.42     55.41 o 
   1   9  17       13.02        8.22     21.63 o 
   2   9  17      283.85      266.09     27.69 o 
   3   9  17       16.64        6.24     23.07 o 
   4   9  17      684.68      713.88     51.93 o 
   5   9  17      416.75      419.25     78.16 o 
   0  10  17      103.15      113.71     81.94 o 
   1  10  17      219.83      283.09     74.69 o 
   2  10  17      324.76      457.00     58.17 o 
   3  10  17       41.99       70.33     27.29 o 
   4  10  17       94.43       76.11     22.99 o 
   0  11  17        9.10       39.18     63.14 o 
   1  11  17      614.92      727.75     80.14 o 
   2  11  17      315.27      646.92    150.96 o 
   3  11  17      217.33      228.06     30.23 o 
   0   0  18     1647.79     1583.91     81.13 o 
   1   0  18      615.36      620.78     28.87 o 
   2   0  18      569.16      618.09     16.81 o 
   3   0  18       15.25       19.75      3.82 o 
   4   0  18     1270.58     1367.16     53.60 o 
   5   0  18      656.70      689.50     44.03 o 
   6   0  18       71.93       71.93      7.38 o 
   7   0  18      169.63      141.64     24.15 o 
   8   0  18      313.29      281.72     38.98 o 
   0   1  18       22.00       14.29      5.04 o 
   1   1  18     1811.42     1804.33     57.31 o 
   2   1  18      449.72      470.37     12.32 o 
   3   1  18     1343.46     1475.25     40.45 o 
   4   1  18      204.38      198.56      7.82 o 
   5   1  18      437.03      482.25     19.34 o 
   6   1  18      817.27      847.18     37.05 o 
   7   1  18       39.53       34.06      4.45 o 
   8   1  18      320.39      327.30     31.16 o 
   0   2  18      479.62      574.34     26.35 o 
   1   2  18     1298.74     1393.02     49.46 o 
   2   2  18      348.07      381.58     10.94 o 
   3   2  18     1060.23     1132.84     31.79 o 
   4   2  18     1362.68     1390.83     37.66 o 
   5   2  18      370.64      418.16     28.18 o 
   6   2  18      376.58      381.12     23.83 o 
   7   2  18      260.26      257.48     21.44 o 
   8   2  18       64.97       56.80      8.43 o 
   0   3  18       87.36      103.45     14.42 o 
   1   3  18      212.54      247.29     12.21 o 
   2   3  18     1150.24     1168.06     25.46 o 
   3   3  18      495.67      531.90     18.21 o 
   4   3  18      525.92      520.20     16.20 o 
   5   3  18       78.34       62.81      5.72 o 
   6   3  18       44.20       42.42      4.34 o 
   7   3  18      396.83      399.96     25.60 o 
   8   3  18       16.20        9.47      5.88 o 
   0   4  18      186.89      202.97     44.36 o 
   1   4  18      463.42      503.65     18.39 o 
   2   4  18      250.62      264.68     18.10 o 
   3   4  18       53.26       53.14      6.90 o 
   4   4  18      313.63      318.85     17.77 o 
   5   4  18      134.21      118.09      9.41 o 
   6   4  18      622.50      708.34     28.47 o 
   7   4  18      165.36      176.72     18.66 o 
   8   4  18       27.95       16.46     15.26 o 
   0   5  18      563.27      560.35     27.54 o 
   1   5  18      118.16      121.52     21.29 o 
   2   5  18      504.78      507.87     17.26 o 
   3   5  18      389.25      378.56     19.60 o 
   4   5  18       12.66        8.89      4.22 o 
   5   5  18      179.83      210.98     16.97 o 
   6   5  18       18.07       22.81      6.96 o 
   7   5  18      169.79      125.43     19.51 o 
   0   6  18        4.86       12.61     32.30 o 
   1   6  18      106.34       65.08     31.79 o 
   2   6  18      178.65      196.55     15.43 o 
   3   6  18      216.90      205.60     24.53 o 
   4   6  18      383.31      367.12     30.95 o 
   5   6  18      398.19      402.32     34.77 o 
   6   6  18      551.44      550.05     33.65 o 
   7   6  18      110.55       92.36     12.06 o 
   0   7  18      207.21      186.43     34.34 o 
   1   7  18      662.95      684.36     62.22 o 
   2   7  18      602.00      590.51     28.33 o 
   3   7  18      441.40      427.02     35.16 o 
   4   7  18      648.71      607.04     43.63 o 
   5   7  18      201.87      196.36     30.33 o 
   6   7  18      314.37      267.99     38.33 o 
   0   8  18      912.41     1006.38     86.94 o 
   1   8  18      395.10      452.10     62.43 o 
   2   8  18      700.82      767.59     40.75 o 
   3   8  18      741.28      828.66     49.67 o 
   4   8  18       18.35       21.10      6.29 o 
   5   8  18       93.09       97.95     15.73 o 
   6   8  18      260.30      239.17     32.61 o 
   0   9  18        1.36       26.13    134.88 o 
   1   9  18       10.34       10.09     16.53 o 
   2   9  18     1117.69     1300.28     32.09 o 
   3   9  18       94.34      108.20     13.56 o 
   4   9  18      110.75       95.02     17.07 o 
   5   9  18      140.40      105.41     15.05 o 
   0  10  18        7.44       44.67    244.74 o 
   1  10  18       15.44       10.35     32.89 o 
   2  10  18       66.51       98.27     33.84 o 
   3  10  18       73.42       81.07     35.07 o 
   4  10  18      367.59      353.41     67.34 o 
   0  11  18       27.93       32.71     38.23 o 
   1  11  18      198.70      165.90     85.14 o 
   2  11  18      322.64      245.90    102.85 o 
   1   0  19      149.14      129.84     13.92 o 
   2   0  19        3.59        4.67      2.87 o 
   3   0  19       20.15       23.74      5.10 o 
   4   0  19      456.79      445.68     20.71 o 
   5   0  19      274.96      252.90     40.73 o 
   6   0  19      285.26      289.38     27.82 o 
   7   0  19      121.28       94.02     14.31 o 
   8   0  19      250.31      277.62     57.82 o 
   0   1  19      672.52      791.63     29.18 o 
   1   1  19      128.95      136.47     12.12 o 
   2   1  19      970.39      985.75     22.11 o 
   3   1  19       66.61       76.92      7.09 o 
   4   1  19     1343.73     1387.89     37.69 o 
   5   1  19      251.38      259.13     27.94 o 
   6   1  19     1316.17     1381.99     58.89 o 
   7   1  19       86.31       64.48      8.70 o 
   8   1  19       34.74       28.90     12.43 o 
   0   2  19      110.02      121.52     19.86 o 
   1   2  19      429.32      428.30     14.75 o 
   2   2  19     1845.82     1910.96     32.64 o 
   3   2  19      153.48      149.80     10.43 o 
   4   2  19     1557.55     1645.33     43.91 o 
   5   2  19      163.79      158.69     18.80 o 
   6   2  19      292.67      306.70     23.14 o 
   7   2  19      565.99      620.29     28.40 o 
   8   2  19       86.70       93.47     12.12 o 
   0   3  19      558.15      554.22     18.22 o 
   1   3  19      644.41      641.42     15.03 o 
   2   3  19     1025.39     1018.28     28.35 o 
   3   3  19      467.60      462.66     17.95 o 
   4   3  19     1464.34     1540.69     40.54 o 
   5   3  19       77.46       53.08      8.36 o 
   6   3  19      384.04      399.56     23.25 o 
   7   3  19      338.38      369.68     26.26 o 
   8   3  19       71.43       59.76     10.42 o 
   0   4  19       27.82       28.63     36.57 o 
   1   4  19     1173.11     1216.20     53.74 o 
   2   4  19       82.34       88.33      8.63 o 
   3   4  19     1831.68     1851.43     50.71 o 
   4   4  19      438.11      485.52     17.18 o 
   5   4  19      190.28      183.41     16.00 o 
   6   4  19      116.28       96.63     10.19 o 
   7   4  19        0.47        3.87      6.60 o 
   0   5  19      893.98      939.30     40.23 o 
   1   5  19      285.93      283.05     14.66 o 
   2   5  19      823.18      823.27     23.38 o 
   3   5  19      872.85      890.36     27.24 o 
   4   5  19      707.99      786.95     31.76 o 
   5   5  19      199.41      205.07     17.32 o 
   6   5  19      770.94      864.53     49.59 o 
   7   5  19      240.62      236.93     30.92 o 
   0   6  19      116.52      112.39     20.67 o 
   1   6  19     1769.38     1876.03     64.95 o 
   2   6  19     1053.50     1025.60     29.55 o 
   3   6  19       69.47       59.15      7.19 o 
   4   6  19       70.50       76.59      7.53 o 
   5   6  19       42.98       45.37     11.15 o 
   6   6  19        2.96        8.25     13.14 o 
   7   6  19      121.17      132.85     19.15 o 
   0   7  19     3545.71     3428.10    140.57 o 
   1   7  19      290.96      249.06     33.10 o 
   2   7  19     2954.33     3308.58     72.92 o 
   3   7  19      449.24      417.52     33.95 o 
   4   7  19      818.98      771.90     60.80 o 
   5   7  19       55.80       58.34      9.82 o 
   6   7  19      138.84      168.03     22.25 o 
   0   8  19        9.69        9.13     38.41 o 
   1   8  19      774.06      752.91     45.13 o 
   2   8  19      190.14      207.06     27.34 o 
   3   8  19      166.88      163.53     24.21 o 
   4   8  19       13.57       12.61      7.50 o 
   5   8  19      229.27      205.35     28.64 o 
   6   8  19      144.75      145.28     22.39 o 
   0   9  19      891.68      966.57     80.83 o 
   1   9  19      227.75      266.93     22.73 o 
   2   9  19       22.73        5.19     23.26 o 
   3   9  19       53.97       41.30     15.43 o 
   4   9  19       31.46       21.76      9.67 o 
   5   9  19      136.72      116.08     16.44 o 
   0  10  19        3.61        9.55    108.78 o 
   1  10  19       75.45       77.21     57.49 o 
   2  10  19      186.13      238.18    111.45 o 
   3  10  19      148.30      144.52     22.84 o 
   4  10  19      134.57      162.00     19.71 o 
   0  11  19      150.16      136.37    101.90 o 
   1  11  19        4.23      -26.84     34.01 o 
   2  11  19       68.81       60.71    114.48 o 
   0   0  20      464.64      459.92     37.87 o 
   1   0  20      245.70      252.70     12.44 o 
   2   0  20      174.01      166.56      9.03 o 
   3   0  20      307.36      370.74     23.13 o 
   4   0  20       99.33       85.94     11.05 o 
   5   0  20       25.40       15.99      8.85 o 
   6   0  20      232.94      223.14     24.68 o 
   7   0  20        7.29       24.62      7.55 o 
   8   0  20      248.24      259.70     88.66 o 
   0   1  20      757.19      732.29     34.58 o 
   1   1  20       31.10       25.85      3.30 o 
   2   1  20      771.33      819.63     16.67 o 
   3   1  20      221.95      254.53     14.60 o 
   4   1  20     1006.58     1059.75     28.78 o 
   5   1  20     1716.38     1740.80     49.46 o 
   6   1  20      185.76      174.26     16.59 o 
   7   1  20       31.07       42.54      5.15 o 
   8   1  20       46.40       42.56     11.06 o 
   0   2  20       47.36       34.01     12.89 o 
   1   2  20     1225.72     1249.58     26.78 o 
   2   2  20       65.01       53.92      5.64 o 
   3   2  20      333.21      301.15     11.50 o 
   4   2  20       80.76       85.13      8.00 o 
   5   2  20      355.43      335.79     23.27 o 
   6   2  20      404.56      449.32     23.58 o 
   7   2  20      137.26      131.74      9.62 o 
   8   2  20       84.01       73.94     13.87 o 
   0   3  20      418.77      434.32     32.92 o 
   1   3  20       99.90      109.62      6.58 o 
   2   3  20      131.87      119.96      9.35 o 
   3   3  20     3037.12     3216.00     91.53 o 
   4   3  20       13.25       14.67      2.92 o 
   5   3  20      441.27      455.47     25.35 o 
   6   3  20      385.85      391.32     27.27 o 
   7   3  20       99.89       98.40     14.75 o 
   8   3  20      200.26      151.22     25.24 o 
   0   4  20      681.03      679.05     52.32 o 
   1   4  20      264.77      228.39     22.77 o 
   2   4  20      410.08      377.01     11.04 o 
   3   4  20      610.74      644.21     20.71 o 
   4   4  20      261.75      234.89     24.76 o 
   5   4  20       49.31       43.33      5.08 o 
   6   4  20      110.18      105.23     12.38 o 
   7   4  20       49.41       64.84     11.28 o 
   0   5  20       66.51       66.15     48.24 o 
   1   5  20     2248.07     2254.69     71.28 o 
   2   5  20      213.56      186.40     14.55 o 
   3   5  20       54.65       60.42      7.06 o 
   4   5  20      689.71      670.14     27.17 o 
   5   5  20      232.40      248.95     15.86 o 
   6   5  20      480.44      540.29     30.89 o 
   7   5  20      127.82      162.30     21.67 o 
   0   6  20     1002.18     1074.92     77.94 o 
   1   6  20     1579.76     1537.96     47.18 o 
   2   6  20       52.14       43.40      9.18 o 
   3   6  20      280.68      275.07     20.56 o 
   4   6  20      489.95      492.75     33.03 o 
   5   6  20      150.40      137.14     24.44 o 
   6   6  20       24.27       24.69     16.90 o 
   7   6  20       91.45       66.32     12.60 o 
   0   7  20       23.07        7.50      6.80 o 
   1   7  20     1265.40     1309.40     70.10 o 
   2   7  20      224.69      194.86     19.30 o 
   3   7  20       27.84       20.77     14.36 o 
   4   7  20      750.79      803.64     35.92 o 
   5   7  20      333.83      348.25     33.20 o 
   6   7  20      291.82      258.88     33.68 o 
   0   8  20       33.68       26.53     91.13 o 
   1   8  20       36.69       32.98     28.20 o 
   2   8  20       41.90       53.10      9.44 o 
   3   8  20      339.35      285.99     26.77 o 
   4   8  20      123.17       99.89     13.36 o 
   5   8  20       94.64       81.09     15.61 o 
   6   8  20      308.48      387.93     53.64 o 
   0   9  20       30.50       38.89    113.95 o 
   1   9  20       80.38       95.36    106.28 o 
   2   9  20        9.02       15.39     28.12 o 
   3   9  20      163.68      163.66     22.43 o 
   4   9  20       99.47       80.05     14.87 o 
   5   9  20      235.16      312.42     40.48 o 
   0  10  20      311.52      374.67     63.68 o 
   1  10  20       94.64      125.24     62.55 o 
   2  10  20      375.21      499.89     89.55 o 
   3  10  20       55.60       61.93     11.84 o 
   4  10  20      102.39       97.51     15.99 o 
   0  11  20        3.28       19.55    140.52 o 
   1  11  20       14.10       37.75     41.31 o 
   2  11  20      197.15      256.48    105.66 o 
   1   0  21      317.09      294.74     12.84 o 
   2   0  21     2399.53     2393.12     67.33 o 
   3   0  21        7.58        8.29      9.11 o 
   4   0  21        0.95        7.58      9.87 o 
   5   0  21        1.02       10.81      4.65 o 
   6   0  21       63.96       63.26      9.35 o 
   7   0  21        5.51       -6.28     10.65 o 
   8   0  21        0.00       23.06     18.04 o 
   0   1  21      934.96      996.72     26.56 o 
   1   1  21      937.20      942.82     20.20 o 
   2   1  21       57.79       64.03      6.56 o 
   3   1  21      177.41      181.63     10.44 o 
   4   1  21      633.42      677.28     22.58 o 
   5   1  21      600.97      607.92     14.97 o 
   6   1  21      368.88      362.05     25.01 o 
   7   1  21      118.00      128.28     10.36 o 
   8   1  21      154.52      143.38     16.57 o 
   0   2  21      962.17     1084.93     28.93 o 
   1   2  21      416.76      441.98     14.66 o 
   2   2  21     1535.90     1565.49     48.19 o 
   3   2  21      245.66      257.51      9.46 o 
   4   2  21      126.45      109.29      8.09 o 
   5   2  21      389.89      420.27     24.42 o 
   6   2  21       90.54       91.11      8.78 o 
   7   2  21       85.78       86.43     11.95 o 
   8   2  21       10.09       23.76      6.65 o 
   0   3  21        7.80        7.81     18.00 o 
   1   3  21     2251.61     2391.11     63.27 o 
   2   3  21      199.01      186.57     11.75 o 
   3   3  21     1752.28     1874.06     53.82 o 
   4   3  21      780.18      845.91     30.23 o 
   5   3  21      840.72      973.81     44.90 o 
   6   3  21      160.28      142.39     17.51 o 
   7   3  21      383.04      345.70     29.27 o 
   8   3  21       27.15       21.77     12.53 o 
   0   4  21      932.21      999.00     50.48 o 
   1   4  21      165.05      179.85     14.32 o 
   2   4  21      212.02      217.34      9.34 o 
   3   4  21     1157.05     1251.04     32.37 o 
   4   4  21      983.90     1000.22     32.79 o 
   5   4  21      195.86      205.31     18.20 o 
   6   4  21       32.93       35.93      4.37 o 
   7   4  21      201.61      187.12     25.43 o 
   0   5  21      194.00      185.74     54.73 o 
   1   5  21      202.61      232.54     23.73 o 
   2   5  21       15.29        4.55      9.52 o 
   3   5  21     1447.44     1575.57     45.67 o 
   4   5  21       35.11       25.58      4.30 o 
   5   5  21      111.53       98.66      8.73 o 
   6   5  21       48.10       42.29      8.61 o 
   7   5  21      212.85      154.66     18.80 o 
   0   6  21       49.90       23.30     13.09 o 
   1   6  21      765.35      857.71     36.65 o 
   2   6  21      746.71      835.07     27.11 o 
   3   6  21     1282.88     1404.31     64.64 o 
   4   6  21      266.10      282.16     28.54 o 
   5   6  21      206.23      205.14     31.51 o 
   6   6  21       44.00       41.69     11.45 o 
   7   6  21       50.12       65.57     16.64 o 
   0   7  21      482.01      498.35     63.96 o 
   1   7  21     1078.69     1115.06     46.60 o 
   2   7  21     1449.99     1581.40     72.47 o 
   3   7  21       71.85       54.07     19.21 o 
   4   7  21      712.09      853.31     39.93 o 
   5   7  21       13.57       21.22      7.27 o 
   6   7  21      156.58      143.24     19.71 o 
   0   8  21      283.62      330.79     47.68 o 
   1   8  21        2.76        0.70     31.62 o 
   2   8  21       37.23       41.30     22.22 o 
   3   8  21      178.38      164.77     26.66 o 
   4   8  21      264.77      297.87     43.80 o 
   5   8  21       12.33       25.78      6.91 o 
   0   9  21        9.17        6.51     92.21 o 
   1   9  21       75.07       64.00     60.35 o 
   2   9  21       78.63       67.61     33.82 o 
   3   9  21       69.33       57.81     11.92 o 
   4   9  21      366.90      430.26     50.68 o 
   5   9  21      226.33      187.57     44.46 o 
   0  10  21       53.97       37.18     63.09 o 
   1  10  21       48.02       47.50     14.81 o 
   2  10  21      160.47      223.08     77.93 o 
   3  10  21       19.34        6.15     19.88 o 
   0  11  21      194.99      303.66     92.31 o 
   1  11  21      346.24      423.20     63.49 o 
   0   0  22      557.21      461.97     23.66 o 
   1   0  22        8.42        5.03      7.42 o 
   2   0  22       92.37      100.51     13.77 o 
   3   0  22     1371.51     1363.42     52.66 o 
   4   0  22      875.16      952.79     36.68 o 
   5   0  22      229.61      226.02     22.00 o 
   6   0  22        0.06        3.35      5.84 o 
   7   0  22        0.16       11.47     21.17 o 
   8   0  22       96.12       71.81     13.34 o 
   0   1  22      421.34      439.39     16.08 o 
   1   1  22      526.29      498.99     15.28 o 
   2   1  22       47.70       41.63      5.10 o 
   3   1  22       86.42       84.41      6.72 o 
   4   1  22      439.85      460.57     22.88 o 
   5   1  22      830.22      837.95     28.83 o 
   6   1  22       24.45       20.10      4.02 o 
   7   1  22        3.08       -2.43     11.24 o 
   8   1  22        0.95       -1.15      5.94 o 
   0   2  22        2.03       -2.76      6.41 o 
   1   2  22      137.24      164.67     13.47 o 
   2   2  22      103.03      112.47     10.74 o 
   3   2  22     1880.32     1967.30     53.41 o 
   4   2  22     2140.95     2339.42     62.65 o 
   5   2  22      628.60      616.77     29.06 o 
   6   2  22      268.84      308.77     21.76 o 
   7   2  22       67.78       61.24      8.96 o 
   8   2  22       45.77       29.16      9.13 o 
   0   3  22       33.13       48.31      9.04 o 
   1   3  22      430.06      448.03     25.18 o 
   2   3  22       26.32       19.43      4.99 o 
   3   3  22       81.56       58.91      8.13 o 
   4   3  22      484.02      519.05     18.53 o 
   5   3  22      165.30      156.95     12.74 o 
   6   3  22      117.66      116.25     14.58 o 
   7   3  22      155.80      155.67     17.64 o 
   0   4  22     1863.58     1756.62     86.82 o 
   1   4  22      501.34      500.97     17.29 o 
   2   4  22      772.39      748.05     21.67 o 
   3   4  22      519.23      565.62     25.01 o 
   4   4  22      154.64      147.38     14.47 o 
   5   4  22       52.34       56.17      7.53 o 
   6   4  22       42.52       33.44     10.57 o 
   7   4  22       53.52       44.55      8.09 o 
   0   5  22     1823.25     1958.64     88.56 o 
   1   5  22      793.42      817.22     26.97 o 
   2   5  22      737.53      767.27     34.76 o 
   3   5  22      368.91      323.15     34.79 o 
   4   5  22      655.50      675.25     33.10 o 
   5   5  22      311.67      320.50     22.21 o 
   6   5  22       47.14       43.65      8.40 o 
   7   5  22      314.88      313.80     60.09 o 
   0   6  22      878.06      939.50     47.92 o 
   1   6  22      111.53      118.46     18.00 o 
   2   6  22      299.69      302.09     22.67 o 
   3   6  22       12.69        6.43      4.60 o 
   4   6  22      238.94      247.62     16.14 o 
   5   6  22       26.20       42.99      7.22 o 
   6   6  22      109.02      121.56     20.28 o 
   0   7  22        2.54        8.61     34.69 o 
   1   7  22      523.78      557.69     37.26 o 
   2   7  22      270.27      228.05     25.40 o 
   3   7  22      479.92      600.15     40.02 o 
   4   7  22      154.32      151.97     24.68 o 
   5   7  22        0.83       21.72     12.60 o 
   6   7  22       11.38        9.30     10.78 o 
   0   8  22      366.22      329.04     43.34 o 
   1   8  22       70.06       80.32     20.41 o 
   2   8  22      163.85      155.08     24.22 o 
   3   8  22       61.41       70.94     10.62 o 
   4   8  22      262.30      243.04     31.91 o 
   5   8  22       16.54        2.35      8.01 o 
   0   9  22        7.05       20.85    156.05 o 
   1   9  22       38.65       38.88     30.30 o 
   2   9  22       39.12       38.41     41.74 o 
   3   9  22       65.57       47.86      7.34 o 
   4   9  22       41.47       31.17      9.63 o 
   0  10  22       12.83       19.64     59.43 o 
   1  10  22      226.66      293.35     42.36 o 
   2  10  22       78.61       56.51     84.54 o 
   3  10  22      172.63      150.94     25.34 o 
   0  11  22      127.15      192.26    101.59 o 
   1  11  22       72.17       62.69     90.24 o 
   1   0  23      691.83      722.01     32.82 o 
   2   0  23      126.21      128.23     17.27 o 
   3   0  23      292.82      315.46     11.78 o 
   4   0  23       26.09       36.17      5.93 o 
   5   0  23      779.11      776.86     41.74 o 
   6   0  23        3.91        2.78     11.75 o 
   7   0  23       28.09       36.23      5.97 o 
   8   0  23       33.00       39.85     11.74 o 
   0   1  23       43.11       43.59      8.22 o 
   1   1  23        4.85       10.22      3.17 o 
   2   1  23      409.49      401.42     21.27 o 
   3   1  23        4.72        5.07      3.17 o 
   4   1  23      233.61      232.89      7.48 o 
   5   1  23      519.12      560.65     29.76 o 
   6   1  23       66.97       68.56      8.53 o 
   7   1  23      211.17      191.49     21.35 o 
   8   1  23        0.12       14.47      7.25 o 
   0   2  23        4.53       -0.82      5.78 o 
   1   2  23      214.95      224.51     17.70 o 
   2   2  23      178.15      167.50      7.88 o 
   3   2  23      567.79      602.14     20.96 o 
   4   2  23      616.96      618.32     22.57 o 
   5   2  23       54.14       55.62      7.99 o 
   6   2  23      196.79      181.73     22.15 o 
   7   2  23        8.91       14.14      4.65 o 
   0   3  23     1028.33     1015.64     42.63 o 
   1   3  23      134.73      118.13     11.53 o 
   2   3  23      286.22      285.50     17.93 o 
   3   3  23       25.46       26.49      5.66 o 
   4   3  23       67.01       64.58      8.82 o 
   5   3  23      613.38      612.04     30.38 o 
   6   3  23      116.02      102.61     17.50 o 
   7   3  23       75.72       74.25      9.68 o 
   0   4  23     2355.15     2392.42    159.81 o 
   1   4  23      631.02      612.89     41.95 o 
   2   4  23      185.89      177.99     15.18 o 
   3   4  23      504.22      488.19     17.10 o 
   4   4  23      962.68     1010.83     40.21 o 
   5   4  23      187.32      184.08     14.18 o 
   6   4  23       29.70       31.93      6.56 o 
   7   4  23       18.39       16.77      5.44 o 
   0   5  23       25.66       24.89      8.86 o 
   1   5  23      194.53      188.41     19.76 o 
   2   5  23       62.96       70.76      5.12 o 
   3   5  23      465.55      430.61     23.46 o 
   4   5  23      432.11      488.52     26.32 o 
   5   5  23        0.47       15.63      4.20 o 
   6   5  23        8.83       24.93     10.90 o 
   7   5  23       95.54       93.68     16.85 o 
   0   6  23     5263.42     5635.71    254.10 o 
   1   6  23       52.93       57.75     34.47 o 
   2   6  23     1335.54     1311.31     50.78 o 
   3   6  23      299.90      290.48     23.91 o 
   4   6  23      127.46      113.08     17.22 o 
   5   6  23       28.96       40.06      8.58 o 
   6   6  23      220.02      178.38     21.38 o 
   0   7  23      800.95      858.65     73.05 o 
   1   7  23      168.80      155.50     37.48 o 
   2   7  23      151.82      132.71     20.49 o 
   3   7  23      332.38      302.07     25.70 o 
   4   7  23      213.23      248.35     21.96 o 
   5   7  23      213.35      188.61     26.73 o 
   6   7  23      255.51      241.47     34.99 o 
   0   8  23      164.51      165.97     20.26 o 
   1   8  23       60.08       43.95     26.92 o 
   2   8  23       43.26       43.30     27.62 o 
   3   8  23      208.33      225.45     23.09 o 
   4   8  23       80.91       67.92     19.12 o 
   5   8  23       84.19       74.29     11.12 o 
   0   9  23      228.35      257.72    180.06 o 
   1   9  23       81.21       67.13     39.05 o 
   2   9  23        3.25        8.88     44.13 o 
   3   9  23      154.57      105.67     22.60 o 
   4   9  23      100.33      109.37     17.43 o 
   0  10  23      374.75      559.69     93.31 o 
   1  10  23       64.41       52.89     33.06 o 
   2  10  23       21.18       37.65     37.60 o 
   3  10  23      193.50      182.57     30.93 o 
   0  11  23      142.03      149.66     64.96 o 
   0   0  24     2001.21     2183.14    132.79 o 
   1   0  24      388.35      381.25     12.90 o 
   2   0  24        1.77       19.79      9.62 o 
   3   0  24        6.69        3.83      4.96 o 
   4   0  24      774.94      762.11     41.43 o 
   5   0  24      307.36      272.30     35.68 o 
   6   0  24        7.25       11.38      7.43 o 
   7   0  24       47.43       43.63     10.48 o 
   0   1  24     1859.35     1692.44     78.95 o 
   1   1  24        0.00        4.47      3.77 o 
   2   1  24      873.61      915.11     29.12 o 
   3   1  24      204.34      192.15     16.40 o 
   4   1  24       33.86       37.10      7.12 o 
   5   1  24      404.41      413.13     34.58 o 
   6   1  24      640.13      648.69     26.72 o 
   7   1  24        7.46       24.73      6.26 o 
   0   2  24      656.77      583.51     24.37 o 
   1   2  24       67.62       53.61      6.56 o 
   2   2  24      363.17      348.83     20.21 o 
   3   2  24     1594.54     1645.18     46.16 o 
   4   2  24      264.60      269.74     30.40 o 
   5   2  24      149.00      147.93     11.92 o 
   6   2  24       41.54       28.05     10.56 o 
   7   2  24      149.68      134.83     16.86 o 
   0   3  24     1060.19     1029.50     41.27 o 
   1   3  24      434.76      417.73     21.51 o 
   2   3  24      231.43      235.78     22.34 o 
   3   3  24     1052.57     1049.76     31.93 o 
   4   3  24     1701.59     1770.26     65.76 o 
   5   3  24       65.05       48.16      7.64 o 
   6   3  24      440.17      463.26     29.63 o 
   7   3  24       45.83       41.06     10.04 o 
   0   4  24      955.93      949.11     43.59 o 
   1   4  24      169.54      127.27     23.56 o 
   2   4  24      233.12      214.54     13.36 o 
   3   4  24      305.03      285.32     32.96 o 
   4   4  24       28.93       24.64      8.42 o 
   5   4  24      144.57      140.32     12.81 o 
   6   4  24       16.23       12.55      6.56 o 
   7   4  24       55.28       58.73     10.20 o 
   0   5  24     1770.05     1991.56     79.78 o 
   1   5  24       17.94       17.10     14.70 o 
   2   5  24      138.36      118.84     15.27 o 
   3   5  24      233.03      214.91     17.18 o 
   4   5  24       27.22       24.33      5.14 o 
   5   5  24       27.27       18.04      9.12 o 
   6   5  24      116.11       94.86     18.67 o 
   7   5  24       70.38       40.71     16.46 o 
   0   6  24      698.08      786.66     71.88 o 
   1   6  24     1015.13     1072.30     46.54 o 
   2   6  24      499.75      525.94     36.24 o 
   3   6  24      314.45      349.67     22.01 o 
   4   6  24      103.83       85.17     12.39 o 
   5   6  24       59.32       59.11      9.88 o 
   6   6  24      122.56      113.45     17.65 o 
   0   7  24      330.67      312.75     49.08 o 
   1   7  24      424.08      421.12     26.08 o 
   2   7  24     1057.20     1071.86     58.91 o 
   3   7  24      432.45      402.36     24.67 o 
   4   7  24       34.45       24.66      9.41 o 
   5   7  24      225.52      209.34     29.25 o 
   6   7  24      193.86      197.82     27.74 o 
   0   8  24      122.07      162.80     68.23 o 
   1   8  24        2.56       14.70     26.44 o 
   2   8  24       13.95        6.34     37.55 o 
   3   8  24      100.02      117.36     10.07 o 
   4   8  24        6.20       20.91     26.03 o 
   5   8  24        3.86       20.83      5.77 o 
   0   9  24       68.71       68.43    202.01 o 
   1   9  24      122.44      116.04     25.54 o 
   2   9  24       61.83       24.68     37.38 o 
   3   9  24       73.55       59.99     21.17 o 
   4   9  24       69.48       64.68      9.51 o 
   0  10  24      478.95      588.46    249.42 o 
   1  10  24       33.02       32.86     44.56 o 
   2  10  24      163.78      178.86    105.81 o 
   3  10  24       59.55       73.91     31.36 o 
   1   0  25      263.94      254.20     24.33 o 
   2   0  25      322.77      337.97     33.99 o 
   3   0  25       48.52       42.90      7.61 o 
   4   0  25       11.58       15.90     10.63 o 
   5   0  25      567.21      622.44     42.48 o 
   6   0  25        9.55        7.52     14.43 o 
   7   0  25       60.29       57.36     13.16 o 
   0   1  25        0.16       18.94      8.62 o 
   1   1  25       27.50       22.63      4.41 o 
   2   1  25      396.85      393.79     18.04 o 
   3   1  25       32.12       26.61      3.97 o 
   4   1  25      443.85      457.20     22.37 o 
   5   1  25       26.35       27.50      9.78 o 
   6   1  25       97.95       78.61     10.17 o 
   7   1  25       46.13       44.61      9.65 o 
   0   2  25     2580.91     2539.01    148.46 o 
   1   2  25      164.89      166.26     14.94 o 
   2   2  25      372.72      370.85     23.97 o 
   3   2  25      382.45      410.86     22.76 o 
   4   2  25      671.14      661.84     23.79 o 
   5   2  25      505.13      516.69     31.76 o 
   6   2  25      222.75      231.59     23.94 o 
   7   2  25      236.07      235.14     25.58 o 
   0   3  25     1710.33     1682.90     64.96 o 
   1   3  25      121.30      110.23     11.13 o 
   2   3  25       63.49       69.27     14.95 o 
   3   3  25      399.64      410.76     30.90 o 
   4   3  25      181.73      169.55     16.36 o 
   5   3  25      678.06      779.23     39.27 o 
   6   3  25      293.11      350.55     26.59 o 
   7   3  25      132.94      112.48     13.95 o 
   0   4  25     1187.06     1160.50     45.84 o 
   1   4  25     1792.28     1833.58     60.29 o 
   2   4  25     1022.38     1121.31     43.65 o 
   3   4  25     1715.95     1811.65     66.87 o 
   4   4  25       99.29       98.70      8.07 o 
   5   4  25        8.55       10.63      5.28 o 
   6   4  25      311.38      310.72     29.59 o 
   7   4  25      151.05      134.35     14.88 o 
   0   5  25       16.34       15.62      8.35 o 
   1   5  25     1110.52     1120.38     41.84 o 
   2   5  25       51.54       36.40     19.05 o 
   3   5  25      468.26      466.39     26.33 o 
   4   5  25      325.38      271.96     20.19 o 
   5   5  25      142.28      144.51     21.44 o 
   6   5  25       48.00       49.50      9.79 o 
   0   6  25      260.62      254.27     27.87 o 
   1   6  25      182.40      224.85     43.67 o 
   2   6  25       92.81       79.59     20.32 o 
   3   6  25      262.59      239.53     21.86 o 
   4   6  25       38.20       32.82     10.67 o 
   5   6  25       62.80       53.08     12.96 o 
   6   6  25      109.29       98.72     14.89 o 
   0   7  25        2.57        0.85     18.21 o 
   1   7  25      814.18      803.00     40.86 o 
   2   7  25       10.56       21.18      7.26 o 
   3   7  25      134.03      113.74     17.95 o 
   4   7  25       44.65       47.70      7.54 o 
   5   7  25       98.35       83.76     14.93 o 
   0   8  25        3.10       -1.91     91.29 o 
   1   8  25      327.29      319.92     17.89 o 
   2   8  25       16.93       30.65     53.47 o 
   3   8  25      250.31      259.57     20.92 o 
   4   8  25       68.09       64.85     14.96 o 
   5   8  25      264.93      251.19     39.59 o 
   0   9  25        1.86       19.46    180.27 o 
   1   9  25      162.93      200.81     24.36 o 
   2   9  25      138.12      128.11     52.51 o 
   3   9  25       41.12       42.73     35.13 o 
   4   9  25        0.35       12.06      5.37 o 
   0  10  25      221.55       93.50    145.18 o 
   1  10  25      104.19       62.89     19.58 o 
   2  10  25       11.46       24.85    100.49 o 
   0   0  26     3755.31     3647.42    276.81 o 
   1   0  26       56.10       56.08      8.97 o 
   2   0  26       98.74      106.77     14.98 o 
   3   0  26       63.66       63.30      7.93 o 
   4   0  26        3.11        2.64      6.26 o 
   5   0  26        0.05        8.03     17.67 o 
   6   0  26      182.90      136.94     25.61 o 
   7   0  26        0.19       11.70      6.09 o 
   0   1  26       36.30       27.22      4.38 o 
   1   1  26      364.86      346.60     16.06 o 
   2   1  26      788.51      721.64     22.30 o 
   3   1  26      350.89      339.81     21.58 o 
   4   1  26      235.71      245.12     21.12 o 
   5   1  26        2.41       17.08      4.92 o 
   6   1  26       30.66       27.93      5.19 o 
   7   1  26       95.77       99.69     12.05 o 
   0   2  26      531.71      478.93     38.23 o 
   1   2  26        5.64        9.24      5.03 o 
   2   2  26     1875.44     1980.38     65.77 o 
   3   2  26      208.74      231.19      7.30 o 
   4   2  26      649.51      753.61     30.96 o 
   5   2  26       55.77       51.86      8.42 o 
   6   2  26     1224.72     1354.99     60.99 o 
   7   2  26      276.36      246.11     28.21 o 
   0   3  26       63.56       73.83     15.38 o 
   1   3  26      286.50      293.75     25.06 o 
   2   3  26      339.04      340.38     18.95 o 
   3   3  26     2362.41     2453.47     77.50 o 
   4   3  26        0.26        8.23      4.22 o 
   5   3  26       50.64       32.89      6.18 o 
   6   3  26      597.38      713.07     38.70 o 
   7   3  26      106.35      114.75     16.12 o 
   0   4  26      478.32      492.00     37.31 o 
   1   4  26      861.80      922.08     39.60 o 
   2   4  26      178.07      172.94     24.00 o 
   3   4  26       99.65       95.43      9.32 o 
   4   4  26      174.31      187.54     16.30 o 
   5   4  26       52.39       41.13      5.52 o 
   6   4  26       27.96       26.59      5.01 o 
   7   4  26       14.19       24.48      5.46 o 
   0   5  26       38.81       23.18      8.86 o 
   1   5  26      747.13      746.43     27.02 o 
   2   5  26      368.29      334.61     27.30 o 
   3   5  26      230.43      227.77     19.94 o 
   4   5  26       16.15       14.87      4.38 o 
   5   5  26       76.42       76.59     10.54 o 
   6   5  26       25.20        9.92     14.44 o 
   0   6  26      959.22      811.61     59.34 o 
   1   6  26      468.66      470.60     31.79 o 
   2   6  26      164.58      174.36     22.99 o 
   3   6  26      395.65      391.03     27.04 o 
   4   6  26       58.02       58.58     10.33 o 
   5   6  26       15.30       21.48      8.19 o 
   6   6  26      283.19      305.23     60.76 o 
   0   7  26      115.99      138.79     37.28 o 
   1   7  26       47.04       45.09     23.09 o 
   2   7  26       85.61       67.67     18.74 o 
   3   7  26      151.56      121.70     19.75 o 
   4   7  26      154.14      122.38     21.25 o 
   5   7  26       89.48       98.16     14.05 o 
   0   8  26       78.63       63.94     33.86 o 
   1   8  26      230.08      272.70     19.41 o 
   2   8  26       53.01       54.59     42.36 o 
   3   8  26       23.47       20.74      7.67 o 
   4   8  26       29.92       35.99      6.33 o 
   5   8  26       80.43       68.84     21.14 o 
   0   9  26      374.44      544.03    139.38 o 
   1   9  26       47.62       57.78     46.57 o 
   2   9  26        6.63       23.17     38.82 o 
   3   9  26        2.74       19.17     32.86 o 
   4   9  26      106.73      105.69     53.70 o 
   0  10  26       70.13       47.49    156.62 o 
   1  10  26       38.38       76.87     50.10 o 
   2  10  26      210.46      354.95    167.11 o 
   1   0  27        5.66        0.70      7.27 o 
   2   0  27      853.39      889.53     38.41 o 
   3   0  27       64.22       63.80      8.53 o 
   4   0  27     1373.70     1423.50     74.54 o 
   5   0  27       21.14       25.89     13.92 o 
   6   0  27     1039.43     1124.96    111.94 o 
   7   0  27       94.74       94.01     19.11 o 
   0   1  27       37.96       40.54     13.30 o 
   1   1  27      358.22      379.90     21.38 o 
   2   1  27      547.35      532.06     24.91 o 
   3   1  27      405.92      408.00     24.34 o 
   4   1  27      807.75      819.99     31.55 o 
   5   1  27      200.11      203.11     17.20 o 
   6   1  27       87.15       80.97      8.77 o 
   7   1  27      262.78      265.59     27.77 o 
   0   2  27      354.58      349.39     27.33 o 
   1   2  27     1205.13     1197.64     36.30 o 
   2   2  27     3916.11     4066.86    146.27 o 
   3   2  27      896.96      941.80     31.41 o 
   4   2  27       68.59       69.65      7.06 o 
   5   2  27      124.29      134.76     12.00 o 
   6   2  27       86.59       80.88     10.48 o 
   7   2  27       55.84       39.76      7.71 o 
   0   3  27      548.63      560.86     27.42 o 
   1   3  27       13.58       13.68     10.02 o 
   2   3  27     1346.05     1321.33     38.20 o 
   3   3  27      113.48      100.25      9.90 o 
   4   3  27      310.91      324.16     23.99 o 
   5   3  27      212.46      211.54     30.26 o 
   6   3  27      410.67      503.54     42.92 o 
   7   3  27      529.76      603.35     85.07 o 
   0   4  27      407.40      412.65     26.47 o 
   1   4  27       70.92       71.68      8.51 o 
   2   4  27      187.90      181.84     20.94 o 
   3   4  27       73.38       72.53      5.93 o 
   4   4  27      264.99      229.50     19.46 o 
   5   4  27       34.13       25.83      6.04 o 
   6   4  27      163.05      123.41     18.93 o 
   7   4  27      179.74      174.72     25.08 o 
   0   5  27      737.44      725.30     73.32 o 
   1   5  27      613.39      592.59     19.99 o 
   2   5  27      718.22      710.46     47.93 o 
   3   5  27      128.13      105.31      9.51 o 
   4   5  27      218.22      209.48     24.78 o 
   5   5  27      172.64      152.93     16.90 o 
   6   5  27      146.89      136.56     25.05 o 
   0   6  27       79.38       30.57     55.33 o 
   1   6  27      475.78      394.90     40.85 o 
   2   6  27       24.51       23.63     15.08 o 
   3   6  27       64.87       53.88     10.63 o 
   4   6  27      129.43      120.53     21.17 o 
   5   6  27      140.42      112.59     16.03 o 
   6   6  27      115.40      128.61     24.09 o 
   0   7  27        2.11        8.10     11.97 o 
   1   7  27      203.87      164.22     18.48 o 
   2   7  27      241.59      171.58     38.89 o 
   3   7  27       66.19       60.16      6.28 o 
   4   7  27      196.36      189.26     23.38 o 
   5   7  27       95.75      109.10     13.77 o 
   0   8  27      345.53      343.58     49.09 o 
   1   8  27       94.61      102.99     30.88 o 
   2   8  27       15.96       27.64     24.90 o 
   3   8  27      318.28      369.43     37.27 o 
   4   8  27       37.72       40.76     17.78 o 
   0   9  27      119.29      157.10     98.69 o 
   1   9  27       67.38       94.19     45.24 o 
   2   9  27      184.64      238.23     63.41 o 
   3   9  27       34.55       51.14     42.49 o 
   0  10  27      138.48       76.97    151.78 o 
   1  10  27       73.06      181.73    104.01 o 
   0   0  28      333.36      307.39     39.17 o 
   1   0  28     1115.05     1146.77     50.00 o 
   2   0  28      724.36      739.50     48.04 o 
   3   0  28      553.88      542.99     28.26 o 
   4   0  28      396.60      432.54     51.88 o 
   5   0  28       51.45       51.25      8.62 o 
   6   0  28        0.05        1.96     12.46 o 
   7   0  28       62.89       45.90     16.04 o 
   0   1  28     1707.01     1772.75     86.91 o 
   1   1  28      157.54      147.30     12.87 o 
   2   1  28     4137.54     4255.97    138.46 o 
   3   1  28      976.14      966.79     33.48 o 
   4   1  28      240.51      206.90     19.27 o 
   5   1  28      236.76      207.48     17.62 o 
   6   1  28       50.85       48.64      5.59 o 
   7   1  28      131.42      112.00     12.62 o 
   0   2  28       58.98       49.78     11.22 o 
   1   2  28      390.60      363.29     21.25 o 
   2   2  28     1081.82     1127.00     36.61 o 
   3   2  28      985.04      932.30     30.36 o 
   4   2  28      471.50      408.43     32.71 o 
   5   2  28     1297.32     1403.76     53.49 o 
   6   2  28      190.22      171.01     19.53 o 
   7   2  28      479.79      651.20     89.15 o 
   0   3  28       75.56       71.45     17.36 o 
   1   3  28      648.22      606.86     29.10 o 
   2   3  28      605.30      629.76     25.03 o 
   3   3  28      746.11      811.62     29.18 o 
   4   3  28      150.83      152.38     16.35 o 
   5   3  28        3.82        1.79      5.01 o 
   6   3  28      147.54      161.22     20.18 o 
   7   3  28       15.17       14.82      8.11 o 
   0   4  28      790.25      748.04     64.08 o 
   1   4  28      417.36      443.49     31.15 o 
   2   4  28      125.55      119.47     22.92 o 
   3   4  28      315.60      304.13     25.60 o 
   4   4  28      528.00      572.68     32.15 o 
   5   4  28      287.77      348.53     31.01 o 
   6   4  28       29.54       25.58      6.63 o 
   0   5  28      370.85      366.72     65.21 o 
   1   5  28      154.05      130.37     18.78 o 
   2   5  28       77.85       71.05      9.42 o 
   3   5  28       82.87      101.92      9.50 o 
   4   5  28      423.68      414.62     20.70 o 
   5   5  28       41.07       36.83      7.54 o 
   6   5  28       53.71       64.93     10.44 o 
   0   6  28      430.56      377.37     52.29 o 
   1   6  28     1269.41     1192.45     62.17 o 
   2   6  28       27.08       28.21     15.36 o 
   3   6  28      525.81      545.08     23.66 o 
   4   6  28      195.29      197.36     18.45 o 
   5   6  28      113.71       82.06     10.14 o 
   6   6  28      349.55      405.41     48.46 o 
   0   7  28      320.32      354.18     36.91 o 
   1   7  28      220.51      203.96     46.24 o 
   2   7  28      260.72      256.95     31.56 o 
   3   7  28        4.40       15.09     30.84 o 
   4   7  28       47.70       42.11      8.82 o 
   5   7  28      260.72      262.88     47.27 o 
   0   8  28        1.87        5.76     20.64 o 
   1   8  28      240.48      259.75     23.71 o 
   2   8  28       31.15       37.64     44.39 o 
   3   8  28      153.55      134.48     23.34 o 
   4   8  28      155.05      149.24     25.41 o 
   0   9  28       65.35       66.05     49.35 o 
   1   9  28       42.84       47.36     24.17 o 
   2   9  28      206.09      294.88     56.61 o 
   3   9  28       32.79       64.77     53.84 o 
   0  10  28      128.30       13.96    147.36 o 
   1  10  28      350.09      398.62    113.94 o 
   1   0  29     1394.94     1390.97     58.88 o 
   2   0  29        4.47       13.63      5.84 o 
   3   0  29      935.16     1049.36     49.38 o 
   4   0  29      272.50      307.74     35.86 o 
   5   0  29       51.83       51.83      6.88 o 
   6   0  29       19.67       17.64      4.43 o 
   7   0  29       54.29       35.66     14.11 o 
   0   1  29     2906.70     3140.49     51.41 o 
   1   1  29     1479.91     1493.82     42.34 o 
   2   1  29     2004.88     2124.84     61.19 o 
   3   1  29     1720.81     1835.07     72.48 o 
   4   1  29      371.16      387.80     32.96 o 
   5   1  29      903.27      953.14     37.09 o 
   6   1  29      293.19      317.33     25.64 o 
   7   1  29       73.33       61.01      8.30 o 
   0   2  29      282.69      318.67     32.18 o 
   1   2  29     1397.35     1455.98     42.62 o 
   2   2  29       97.03       80.94     10.92 o 
   3   2  29      246.38      236.56     19.05 o 
   4   2  29      229.25      216.74     20.67 o 
   5   2  29       81.70       49.66     12.03 o 
   6   2  29       41.51       35.66      5.96 o 
   7   2  29      260.68      272.82     25.43 o 
   0   3  29     1345.03     1527.38     77.41 o 
   1   3  29      373.03      411.61     32.77 o 
   2   3  29      209.72      191.16     22.54 o 
   3   3  29      372.89      324.00     25.69 o 
   4   3  29      182.37      127.93     13.45 o 
   5   3  29       45.06       50.96      7.80 o 
   6   3  29       43.47       35.89      6.59 o 
   0   4  29       23.56       10.35     16.46 o 
   1   4  29     1539.54     1460.24     69.74 o 
   2   4  29       42.83       28.81      5.67 o 
   3   4  29      456.08      471.54     24.92 o 
   4   4  29      430.73      463.09     29.69 o 
   5   4  29       91.75       81.20     11.68 o 
   6   4  29       26.73       24.74      5.34 o 
   0   5  29      835.89      823.00     64.22 o 
   1   5  29       96.02       88.87     16.31 o 
   2   5  29      716.61      690.64     36.72 o 
   3   5  29       11.65       19.22      6.74 o 
   4   5  29       32.13       34.82      6.19 o 
   5   5  29       67.17       67.69     11.77 o 
   6   5  29        2.69       -8.50      8.50 o 
   0   6  29      100.22      134.07     29.82 o 
   1   6  29      272.93      263.31     28.85 o 
   2   6  29       25.61       33.72     13.09 o 
   3   6  29      446.49      432.75     32.24 o 
   4   6  29       41.80       38.94      6.52 o 
   5   6  29      389.23      423.82     33.10 o 
   0   7  29      695.94      925.85    128.26 o 
   1   7  29      326.80      331.41     24.89 o 
   2   7  29      333.03      341.99     34.24 o 
   3   7  29        4.51       17.33     39.76 o 
   4   7  29       32.13       28.09      6.39 o 
   5   7  29       14.36       18.08      8.63 o 
   0   8  29        3.34       -5.08     24.96 o 
   1   8  29      321.89      352.48     42.76 o 
   2   8  29      205.38      192.88     24.68 o 
   3   8  29       86.48       79.13     17.05 o 
   4   8  29      156.59      154.62     21.54 o 
   0   9  29       26.59       32.67     59.06 o 
   1   9  29      123.24      126.29     26.97 o 
   2   9  29       45.15       52.78     18.41 o 
   3   9  29       88.80      107.48     40.97 o 
   0   0  30       62.38       66.64      8.79 o 
   1   0  30      371.47      346.26     31.94 o 
   2   0  30      117.21       99.74     19.17 o 
   3   0  30     1086.99     1088.93     57.42 o 
   4   0  30       98.53      103.47     13.26 o 
   5   0  30        6.85       18.72      9.19 o 
   6   0  30       15.57        9.15      5.81 o 
   7   0  30      374.32      415.43     41.90 o 
   0   1  30     4004.57     4370.28    245.65 o 
   1   1  30      914.49     1028.04     68.50 o 
   2   1  30     1821.62     1868.04     64.06 o 
   3   1  30      374.14      398.92     34.59 o 
   4   1  30      568.60      611.90     33.26 o 
   5   1  30      698.82      795.59     42.02 o 
   6   1  30      181.14      170.63     17.88 o 
   7   1  30       80.00       52.91      6.75 o 
   0   2  30       20.80        3.07      6.19 o 
   1   2  30     1263.40     1402.93     43.44 o 
   2   2  30      119.47      121.44     15.37 o 
   3   2  30       98.38      101.79      7.94 o 
   4   2  30     1284.31     1482.77     73.85 o 
   5   2  30       24.90       17.27      4.72 o 
   6   2  30      127.05      116.51     14.01 o 
   7   2  30       51.26       51.26     10.13 o 
   0   3  30      174.66      206.37     42.61 o 
   1   3  30       40.29       22.63      7.08 o 
   2   3  30       25.26       23.10      7.32 o 
   3   3  30      194.61      204.19     20.37 o 
   4   3  30      320.26      315.49     26.73 o 
   5   3  30       24.59       25.69      5.48 o 
   6   3  30      259.63      245.38     25.60 o 
   0   4  30      609.53      604.51     43.26 o 
   1   4  30      137.37      137.92     17.48 o 
   2   4  30       53.52       51.37     13.08 o 
   3   4  30      179.78      194.24     19.13 o 
   4   4  30      199.46      229.14     28.20 o 
   5   4  30       41.90       31.35      6.36 o 
   6   4  30       61.69       50.55      6.74 o 
   0   5  30      615.81      602.80     51.68 o 
   1   5  30     1112.01     1064.02     59.55 o 
   2   5  30       49.30       50.07     12.26 o 
   3   5  30      862.38      825.93     39.46 o 
   4   5  30       76.78       67.49      9.50 o 
   5   5  30      219.52      196.37     23.12 o 
   6   5  30        1.81       14.92     11.34 o 
   0   6  30       26.75       28.67     48.20 o 
   1   6  30       80.68       87.86     17.72 o 
   2   6  30       89.12       85.56     11.78 o 
   3   6  30       75.84       87.04     42.26 o 
   4   6  30       21.03       22.23     10.04 o 
   5   6  30       42.75       17.56     10.44 o 
   0   7  30      109.75       97.93     28.92 o 
   1   7  30       36.22       41.61     10.70 o 
   2   7  30      182.54      238.24     32.84 o 
   3   7  30       33.31       40.39     21.05 o 
   4   7  30      156.91      143.84     16.65 o 
   0   8  30      268.47      255.75     63.73 o 
   1   8  30       74.17       65.59     41.99 o 
   2   8  30       35.62       16.23     10.33 o 
   3   8  30      216.03      205.31     37.93 o 
   4   8  30      166.32      214.98     40.36 o 
   0   9  30       39.24       31.43     21.11 o 
   1   9  30      249.14      391.74     65.54 o 
   2   9  30       15.09       35.20     56.87 o 
   1   0  31     8648.63     9399.31    552.47 o 
   2   0  31     2582.96     2628.21    165.82 o 
   3   0  31     1029.99     1085.01     70.09 o 
   4   0  31       90.86       67.90      9.57 o 
   5   0  31      410.68      437.52     40.11 o 
   6   0  31      122.86      119.86     19.08 o 
   0   1  31      486.26      555.70     50.13 o 
   1   1  31     2275.24     2394.45     81.49 o 
   2   1  31      501.27      461.72     31.55 o 
   3   1  31     1573.90     1631.65     74.02 o 
   4   1  31       43.61       41.10      5.51 o 
   5   1  31      718.72      771.63     41.39 o 
   6   1  31      201.32      191.18     19.29 o 
   0   2  31       76.41       69.09     16.52 o 
   1   2  31      324.65      301.43     39.59 o 
   2   2  31      267.94      262.35     21.82 o 
   3   2  31      194.15      172.11     14.86 o 
   4   2  31      192.01      210.96     15.65 o 
   5   2  31      245.92      297.84     20.63 o 
   6   2  31      246.42      236.62     25.96 o 
   0   3  31      454.85      393.82     50.93 o 
   1   3  31      776.22      760.77     32.65 o 
   2   3  31      647.23      617.08     32.59 o 
   3   3  31      532.79      523.46     31.49 o 
   4   3  31      335.23      323.90     21.44 o 
   5   3  31      197.82      168.96     13.13 o 
   6   3  31      149.73      126.15     14.85 o 
   0   4  31     4689.64     4528.99    349.12 o 
   1   4  31      441.97      461.37     30.75 o 
   2   4  31     1472.95     1385.29     70.38 o 
   3   4  31       23.13       32.21      5.36 o 
   4   4  31      194.76      208.73     28.54 o 
   5   4  31       51.30       63.21      7.69 o 
   6   4  31       11.86       25.27     10.82 o 
   0   5  31      374.73      322.36     45.66 o 
   1   5  31      486.32      470.32     35.09 o 
   2   5  31       96.90       97.11      9.70 o 
   3   5  31      762.79      830.27     36.60 o 
   4   5  31      137.87      125.24     12.60 o 
   5   5  31      307.19      266.92     28.08 o 
   0   6  31        0.71       -6.00     19.24 o 
   1   6  31      488.83      482.76     46.26 o 
   2   6  31      217.36      191.26     24.50 o 
   3   6  31      119.24      113.43     18.94 o 
   4   6  31      292.72      267.74     27.88 o 
   5   6  31      255.12      198.90     31.60 o 
   0   7  31      103.75      133.23     79.09 o 
   1   7  31        8.43        7.49      9.08 o 
   2   7  31        7.05       14.77      4.63 o 
   3   7  31      133.27      112.43     17.79 o 
   4   7  31        5.95       24.22      8.18 o 
   0   8  31       72.26       39.85     13.11 o 
   1   8  31       70.34       51.66     10.64 o 
   2   8  31       82.61       84.94     12.58 o 
   3   8  31       64.70       61.82     24.77 o 
   0   9  31       88.79      130.75     31.33 o 
   1   9  31       70.64       66.46     13.23 o 
   2   9  31       38.98       50.87     26.24 o 
   0   0  32      425.97      395.91    136.27 o 
   1   0  32      127.24      125.54     24.48 o 
   2   0  32      202.33      227.91     32.11 o 
   3   0  32       26.42       36.52      9.16 o 
   4   0  32        0.31        9.08      9.44 o 
   5   0  32       76.39       71.52     10.28 o 
   6   0  32      171.68      164.74     21.52 o 
   0   1  32      434.68      427.24    100.26 o 
   1   1  32     1301.79     1352.47     55.31 o 
   2   1  32      378.28      377.27     24.82 o 
   3   1  32      502.88      499.70     29.62 o 
   4   1  32      747.31      825.80     46.00 o 
   5   1  32      421.26      418.64     28.29 o 
   6   1  32      171.71      166.91     17.37 o 
   0   2  32       47.94       15.87     17.84 o 
   1   2  32      896.31      869.60     38.57 o 
   2   2  32      268.59      247.16     25.96 o 
   3   2  32       43.19       36.25      6.01 o 
   4   2  32       42.75       38.70      5.95 o 
   5   2  32      110.47      116.46      9.74 o 
   6   2  32      188.80      174.63     20.03 o 
   0   3  32        0.06       -4.84      8.32 o 
   1   3  32       63.31       68.95     11.52 o 
   2   3  32       86.07       71.89      9.11 o 
   3   3  32       61.99       59.44      6.49 o 
   4   3  32       43.96       37.90      6.15 o 
   5   3  32      233.22      214.03     23.42 o 
   6   3  32       33.72       11.60      5.63 o 
   0   4  32      374.45      347.49     62.63 o 
   1   4  32        2.47        5.64     12.71 o 
   2   4  32       53.92       45.05      9.28 o 
   3   4  32       37.43       24.46     10.26 o 
   4   4  32       94.65       92.36      9.48 o 
   5   4  32        9.26       19.88      5.94 o 
   6   4  32       69.01       57.16      6.22 o 
   0   5  32      122.57       91.09     27.26 o 
   1   5  32      158.22      132.66     15.30 o 
   2   5  32       36.26       37.09     12.82 o 
   3   5  32      417.55      363.26     36.73 o 
   4   5  32      126.62      100.49     13.63 o 
   5   5  32       76.03       53.76      8.80 o 
   0   6  32       53.41       82.65     26.04 o 
   1   6  32      165.79      149.28     23.84 o 
   2   6  32       39.82       26.51     10.55 o 
   3   6  32      115.20      117.41     47.70 o 
   4   6  32      242.31      254.74     29.02 o 
   5   6  32      192.51      148.89     27.83 o 
   0   7  32       27.37       42.39     38.85 o 
   1   7  32      187.19      212.69     25.08 o 
   2   7  32       54.56       55.48     25.38 o 
   3   7  32        4.86       16.55     30.11 o 
   4   7  32      119.66      105.14     15.89 o 
   0   8  32        4.01        9.98     32.76 o 
   1   8  32       50.79       32.50     15.43 o 
   2   8  32       28.61       34.97     20.81 o 
   3   8  32       91.93       72.69     42.63 o 
   0   9  32       73.28       75.06    111.73 o 
   1   9  32      126.07       88.12     15.87 o 
   1   0  33     1109.40     1150.99     70.64 o 
   2   0  33     1746.62     1794.94    132.57 o 
   3   0  33     2093.21     2216.23    168.01 o 
   4   0  33     2394.34     2582.21     64.95 o 
   5   0  33      250.67      220.71     28.58 o 
   6   0  33      106.39       95.46     15.10 o 
   0   1  33     1000.45     1020.56     76.69 o 
   1   1  33      430.11      458.08     34.46 o 
   2   1  33      405.44      400.39     30.43 o 
   3   1  33      133.78      114.39     12.45 o 
   4   1  33      566.98      628.55     24.97 o 
   5   1  33       62.64       55.80      6.63 o 
   6   1  33      132.99      140.20     15.27 o 
   0   2  33      785.95      724.22     54.68 o 
   1   2  33       23.22       22.06      6.40 o 
   2   2  33      158.88      140.99     14.36 o 
   3   2  33       26.20       32.83      4.66 o 
   4   2  33      136.73      123.73     16.92 o 
   5   2  33       88.63       71.23      7.62 o 
   6   2  33       95.31      100.41     11.23 o 
   0   3  33      255.14      212.92     33.16 o 
   1   3  33     1281.76     1255.98     74.56 o 
   2   3  33      103.31       83.21     10.02 o 
   3   3  33      341.65      322.38     25.07 o 
   4   3  33      174.06      130.28     20.26 o 
   5   3  33       84.15       84.37     11.92 o 
   6   3  33       22.41       19.48      8.26 o 
   0   4  33       18.36       15.01     12.49 o 
   1   4  33       88.77       77.46     15.14 o 
   2   4  33      109.17      101.22      8.81 o 
   3   4  33      889.36     1039.95     40.98 o 
   4   4  33      901.04      997.02     45.20 o 
   5   4  33      318.61      324.60     30.08 o 
   0   5  33      314.85      292.71     50.04 o 
   1   5  33      123.67      129.48     19.13 o 
   2   5  33       24.78       33.30      7.25 o 
   3   5  33      506.67      605.09     32.98 o 
   4   5  33      134.62      139.16     16.50 o 
   5   5  33      147.71      130.84     13.49 o 
   0   6  33        5.87       26.02     17.28 o 
   1   6  33       40.63       16.91     11.15 o 
   2   6  33       47.29       50.18      6.80 o 
   3   6  33       20.99        8.91     20.65 o 
   4   6  33      284.79      294.67     33.97 o 
   0   7  33      100.90       91.42     65.12 o 
   1   7  33       31.94       21.30      7.53 o 
   2   7  33       56.55       50.78      9.90 o 
   3   7  33        6.85       18.79     11.20 o 
   4   7  33       75.60       90.79     13.90 o 
   0   8  33        6.30       41.49     35.32 o 
   1   8  33      129.98      110.52     16.67 o 
   2   8  33      403.57      647.11    102.51 o 
   3   8  33      392.98      529.83     39.49 o 
   0   9  33        0.53       29.23    162.86 o 
   0   0  34      294.73      247.59     72.20 o 
   1   0  34      194.67      190.04     36.87 o 
   2   0  34      534.63      579.01     49.23 o 
   3   0  34      502.72      559.15     44.78 o 
   4   0  34       52.22       39.05     11.93 o 
   5   0  34      225.14      234.89     30.38 o 
   6   0  34       47.75       29.48     10.62 o 
   0   1  34       35.62       34.80     19.72 o 
   1   1  34     1190.86     1212.20     78.63 o 
   2   1  34      282.15      264.66     27.95 o 
   3   1  34      574.73      608.96     35.42 o 
   4   1  34       69.27       52.84      7.38 o 
   5   1  34        7.60       13.70      4.17 o 
   6   1  34      226.31      183.31     19.27 o 
   0   2  34      418.84      530.45    100.23 o 
   1   2  34       44.17       44.50      6.54 o 
   2   2  34     1468.15     1588.25     78.59 o 
   3   2  34       75.92       78.82      8.49 o 
   4   2  34      188.34      185.56     22.28 o 
   5   2  34       20.81       23.04      6.82 o 
   6   2  34      359.52      363.50     35.41 o 
   0   3  34      215.99      243.08     40.81 o 
   1   3  34        9.16       12.03      7.61 o 
   2   3  34       31.08       12.21      9.53 o 
   3   3  34      262.94      253.06     29.40 o 
   4   3  34       96.24       86.40      8.61 o 
   5   3  34       18.58       21.88      6.83 o 
   6   3  34       77.83       83.52      9.56 o 
   0   4  34       85.14       44.56     14.72 o 
   1   4  34       43.61       43.09      8.99 o 
   2   4  34       31.00       28.72      5.00 o 
   3   4  34       53.61       34.71      5.52 o 
   4   4  34       46.42       35.91     14.03 o 
   5   4  34       75.04       59.62      8.32 o 
   0   5  34       17.51       34.81     23.54 o 
   1   5  34       22.54       39.60     14.76 o 
   2   5  34      171.13      132.86     24.55 o 
   3   5  34       13.88       23.37     10.06 o 
   4   5  34      160.21      125.14     21.29 o 
   5   5  34      188.73      134.55     20.08 o 
   0   6  34      682.08      627.77     43.09 o 
   1   6  34       56.95       50.06      9.62 o 
   2   6  34      238.66      227.98     27.13 o 
   3   6  34      154.49      136.83     20.15 o 
   4   6  34       38.20       31.70      8.55 o 
   0   7  34      219.11      155.38     43.21 o 
   1   7  34      125.37      110.71     22.55 o 
   2   7  34       24.49       21.60     10.39 o 
   3   7  34      199.73      177.25     33.82 o 
   0   8  34       64.96       89.37     91.69 o 
   1   8  34       33.18       49.21     22.31 o 
   2   8  34      175.56      154.52     21.56 o 
   1   0  35      306.27      294.94     59.54 o 
   2   0  35     2980.68     3279.88    303.57 o 
   3   0  35      585.26      645.22     51.62 o 
   4   0  35     1137.51     1303.05     20.67 o 
   5   0  35     1083.76     1193.00     73.60 o 
   6   0  35     1434.21     1796.04    126.77 o 
   0   1  35     2382.11     2433.20    312.60 o 
   1   1  35      135.27      123.78     15.37 o 
   2   1  35      306.19      330.29     25.65 o 
   3   1  35      670.83      692.89     27.73 o 
   4   1  35       74.23       63.75      8.92 o 
   5   1  35       70.65       56.44     11.88 o 
   6   1  35        4.46       -4.59     11.47 o 
   0   2  35      327.34      236.35     49.24 o 
   1   2  35      209.07      170.33     21.32 o 
   2   2  35      237.94      239.69     21.32 o 
   3   2  35      532.52      553.18     22.16 o 
   4   2  35       26.44       17.90      8.54 o 
   5   2  35       66.43       64.81      9.26 o 
   6   2  35       57.04       48.71      7.40 o 
   0   3  35       28.50       25.08     11.61 o 
   1   3  35     1489.39     1513.14     89.84 o 
   2   3  35      292.79      268.06     28.19 o 
   3   3  35      221.35      207.07     22.07 o 
   4   3  35       49.82       49.32      7.16 o 
   5   3  35       30.78       27.09      5.83 o 
   0   4  35       38.68       26.97     10.15 o 
   1   4  35      948.21     1020.42     51.24 o 
   2   4  35      219.21      187.07     27.96 o 
   3   4  35      130.01      122.90     10.95 o 
   4   4  35        4.77        3.60      8.56 o 
   5   4  35       36.41       29.79      9.38 o 
   0   5  35       24.22       38.89     12.56 o 
   1   5  35       18.89       17.81      7.34 o 
   2   5  35       87.68       96.94     11.02 o 
   3   5  35       71.57       65.48     10.69 o 
   4   5  35      261.17      240.81     28.71 o 
   5   5  35       10.95        6.59      8.83 o 
   0   6  35       16.31       40.47     53.76 o 
   1   6  35      104.12       87.29      8.58 o 
   2   6  35        1.12        4.59      6.62 o 
   3   6  35       27.36       19.87     15.53 o 
   4   6  35      116.02      110.21     14.47 o 
   0   7  35       99.87       82.59     49.45 o 
   1   7  35       12.58       21.22      8.57 o 
   2   7  35      508.46      632.72     42.54 o 
   3   7  35      228.26      202.60     28.09 o 
   0   8  35       20.53       15.12     18.21 o 
   1   8  35      185.91      216.13     32.33 o 
   2   8  35        6.76       17.79     68.08 o 
   0   0  36      523.42      590.16     98.35 o 
   1   0  36       29.78       44.88     11.49 o 
   2   0  36        2.08       62.72     18.85 o 
   3   0  36      186.07      175.79     29.85 o 
   4   0  36        5.47        6.08      7.37 o 
   5   0  36      172.47      184.59     25.07 o 
   0   1  36       24.72       21.89     15.17 o 
   1   1  36       85.38       79.37     14.07 o 
   2   1  36      456.97      526.47     38.16 o 
   3   1  36       38.30       53.44     11.24 o 
   4   1  36      302.05      322.17     26.37 o 
   5   1  36      467.60      605.23     33.59 o 
   0   2  36      204.36      159.00     39.67 o 
   1   2  36      507.45      571.55     49.97 o 
   2   2  36       42.66       38.08      6.45 o 
   3   2  36      192.84      199.29     20.24 o 
   4   2  36      262.28      236.49     25.91 o 
   5   2  36      149.25      142.28     14.87 o 
   0   3  36       16.24       21.30      7.39 o 
   1   3  36      878.47      985.08     64.65 o 
   2   3  36      157.28      153.97     23.27 o 
   3   3  36       94.86       81.59     12.09 o 
   4   3  36       98.11       90.40     13.45 o 
   5   3  36       10.03       16.94      5.32 o 
   0   4  36       47.02       42.13     16.13 o 
   1   4  36       13.83       15.38      7.48 o 
   2   4  36       59.77       41.22      8.06 o 
   3   4  36      141.05      136.42     11.11 o 
   4   4  36      100.91       86.96     15.86 o 
   5   4  36       68.49       55.48      6.77 o 
   0   5  36      161.12      189.59     41.73 o 
   1   5  36      121.88      139.96     13.00 o 
   2   5  36       50.73       25.49     12.21 o 
   3   5  36       13.00       17.77      8.11 o 
   4   5  36       24.74       23.56      6.24 o 
   0   6  36        5.99       13.58     13.27 o 
   1   6  36        5.34        7.44     10.34 o 
   2   6  36      149.67      176.21     21.81 o 
   3   6  36      219.49      277.78     41.36 o 
   4   6  36      172.25      149.81     24.74 o 
   0   7  36        3.38       37.85     39.78 o 
   1   7  36      210.15      215.60     27.53 o 
   2   7  36      137.45       99.54     42.70 o 
   3   7  36      119.27      121.18     20.58 o 
   0   8  36      270.96      344.20     34.24 o 
   1   8  36      101.11      106.14     20.98 o 
   1   0  37        1.49       18.80      7.24 o 
   2   0  37      348.50      367.31     44.57 o 
   3   0  37        4.37       32.57     11.12 o 
   4   0  37      321.68      409.56     38.63 o 
   5   0  37      187.07      217.89     36.10 o 
   0   1  37      129.49      112.42     24.11 o 
   1   1  37      907.47     1002.75     73.41 o 
   2   1  37      118.17      138.32     19.60 o 
   3   1  37       52.29       48.32      5.79 o 
   4   1  37      116.16      105.84     19.49 o 
   5   1  37      149.37      135.74     15.04 o 
   0   2  37      443.58      457.15    116.93 o 
   1   2  37       72.76       97.72      9.55 o 
   2   2  37       48.34       52.25      8.52 o 
   3   2  37      130.42      115.71     11.31 o 
   4   2  37       58.93       62.00      9.09 o 
   5   2  37       22.96       29.75      6.15 o 
   0   3  37       85.99       36.82     19.81 o 
   1   3  37      190.32      162.88     28.17 o 
   2   3  37      343.30      352.35     31.02 o 
   3   3  37       47.03       55.51      8.99 o 
   4   3  37       84.41       82.92     12.57 o 
   5   3  37       12.79       14.93      9.31 o 
   0   4  37       32.67       11.27     18.53 o 
   1   4  37       16.41       10.06      6.30 o 
   2   4  37       94.81       86.52     10.11 o 
   3   4  37      126.57      110.90     16.78 o 
   4   4  37       22.72       25.32      6.14 o 
   0   5  37      203.04      175.69     33.39 o 
   1   5  37       83.51       68.36      9.43 o 
   2   5  37      146.09      135.46     16.11 o 
   3   5  37       64.03       45.13      8.17 o 
   4   5  37       20.78       22.51      6.54 o 
   0   6  37       79.68       68.14     22.41 o 
   1   6  37       58.80       53.88     11.10 o 
   2   6  37       19.57       24.59      7.33 o 
   3   6  37      216.89      223.78     45.23 o 
   0   7  37        1.05       28.05     35.64 o 
   1   7  37       76.44       79.71     18.59 o 
   2   7  37       27.87       36.67     14.22 o 
   0   0  38      550.64      663.39     98.30 o 
   1   0  38       84.74       57.53     22.29 o 
   2   0  38        7.04       25.62      8.59 o 
   3   0  38     1164.85     1313.47    101.90 o 
   4   0  38      172.15      162.45     25.66 o 
   5   0  38       77.35       62.91     17.60 o 
   0   1  38      170.14      207.87     35.80 o 
   1   1  38      145.84      156.49     35.34 o 
   2   1  38      816.87      955.58     50.32 o 
   3   1  38       58.40       46.42      9.56 o 
   4   1  38       92.00       84.63     12.39 o 
   5   1  38       49.43       37.82      6.80 o 
   0   2  38      331.81      363.67     64.68 o 
   1   2  38      126.02      131.31     24.70 o 
   2   2  38       83.63       78.43     15.40 o 
   3   2  38      131.20      120.17     10.72 o 
   4   2  38       13.08       14.39      6.24 o 
   5   2  38       27.53       25.91      5.14 o 
   0   3  38      169.32      153.20     38.08 o 
   1   3  38      138.03      138.99     27.76 o 
   2   3  38       47.82       41.10      8.60 o 
   3   3  38      308.34      322.74     27.81 o 
   4   3  38       20.08       19.52      9.61 o 
   5   3  38        7.70       20.67      8.65 o 
   0   4  38       22.64       33.59     13.76 o 
   1   4  38       81.13      103.01     16.66 o 
   2   4  38       69.67       68.21     10.94 o 
   3   4  38       12.10       22.21      5.47 o 
   4   4  38      129.60      114.12     14.40 o 
   0   5  38      313.64      295.97     66.42 o 
   1   5  38      141.22      130.20     22.39 o 
   2   5  38       94.28       75.40     10.99 o 
   3   5  38       63.18       58.74     10.05 o 
   4   5  38       57.45       51.39     10.11 o 
   0   6  38       29.29        8.89     12.22 o 
   1   6  38        8.84       24.01      6.55 o 
   2   6  38       92.17       94.82     21.38 o 
   3   6  38       31.63       18.76      9.53 o 
   0   7  38        0.52        9.77     11.19 o 
   1   7  38      256.07      294.15     57.01 o 
   1   0  39      652.78      693.41     57.05 o 
   2   0  39      433.97      462.81     47.77 o 
   3   0  39      326.01      303.75     44.47 o 
   4   0  39        4.27        5.45     10.76 o 
   5   0  39      309.24      286.94     54.58 o 
   0   1  39       37.80       51.58     13.08 o 
   1   1  39      286.88      294.82     39.86 o 
   2   1  39       55.67       59.89      8.91 o 
   3   1  39       54.57       41.47      7.69 o 
   4   1  39       37.47       36.26      7.53 o 
   5   1  39      143.44      132.25     14.16 o 
   0   2  39      251.47      219.84     59.91 o 
   1   2  39       89.42       93.95     21.28 o 
   2   2  39        4.14      -13.82     13.82 o 
   3   2  39      146.11      124.29     16.56 o 
   4   2  39       37.23       34.13      6.57 o 
   5   2  39       19.54        2.16      8.63 o 
   0   3  39      215.98      213.97     41.74 o 
   1   3  39      488.31      529.23     34.12 o 
   2   3  39      277.96      283.86     29.89 o 
   3   3  39       11.48        1.18      6.59 o 
   4   3  39      101.15       92.35     11.54 o 
   0   4  39       22.40       24.33     12.23 o 
   1   4  39      407.71      429.26     44.12 o 
   2   4  39       95.20       75.21     14.85 o 
   3   4  39       93.84       82.34     13.74 o 
   4   4  39      111.81      101.71     14.04 o 
   0   5  39       44.50       23.21     23.65 o 
   1   5  39      106.62       96.98     17.17 o 
   2   5  39      175.16      153.54     25.35 o 
   3   5  39      113.68      118.03     14.09 o 
   0   6  39      190.77      212.38     47.22 o 
   1   6  39        8.14       18.99      5.93 o 
   2   6  39       30.52       35.13     12.80 o 
   0   7  39      103.53       92.19     22.76 o 
   0   0  40     1389.81     1628.20     29.26 o 
   1   0  40       63.58       60.70     23.54 o 
   2   0  40       59.05       88.49     17.68 o 
   3   0  40      110.13      103.77     22.95 o 
   4   0  40        4.30       13.83      8.50 o 
   0   1  40      106.47      108.07     32.29 o 
   1   1  40       39.40       37.92      8.99 o 
   2   1  40      104.55       86.03     13.58 o 
   3   1  40      112.79      122.10     18.64 o 
   4   1  40      109.90      105.69     14.22 o 
   0   2  40       95.46       90.55     29.19 o 
   1   2  40       18.02       18.19      7.70 o 
   2   2  40       53.31       44.52      8.71 o 
   3   2  40       85.55       69.28     11.31 o 
   4   2  40       22.47       18.76      5.51 o 
   0   3  40        0.07      -12.84     12.84 o 
   1   3  40       97.26       99.85     12.88 o 
   2   3  40      221.31      198.05     22.60 o 
   3   3  40       73.16       64.76     10.91 o 
   4   3  40       44.52       42.24      9.34 o 
   0   4  40      102.36       60.77     14.44 o 
   1   4  40      258.09      253.45     41.71 o 
   2   4  40      118.98      115.17     18.78 o 
   3   4  40       98.58       92.14     15.65 o 
   0   5  40       31.85       37.99     10.65 o 
   1   5  40      157.02      124.38     19.19 o 
   2   5  40      215.65      192.28     28.19 o 
   3   5  40       54.68       56.99      9.21 o 
   0   6  40       88.32       71.43     14.60 o 
   1   6  40        8.28       12.75     11.51 o 
   2   6  40      159.57      164.24     27.76 o 
   1   0  41       77.09       70.31     15.95 o 
   2   0  41     1025.99     1101.88     24.21 o 
   3   0  41      563.14      681.20     81.30 o 
   4   0  41      221.16      189.87     43.59 o 
   0   1  41       23.97       31.51     23.13 o 
   1   1  41       12.72       20.92      8.33 o 
   2   1  41      333.34      298.06     38.34 o 
   3   1  41      201.63      214.54     28.52 o 
   4   1  41      122.84      135.57     14.88 o 
   0   2  41      415.47      423.71     46.96 o 
   1   2  41      314.61      319.24     48.19 o 
   2   2  41       16.83       20.05      7.17 o 
   3   2  41       52.93       42.45      9.18 o 
   4   2  41       18.26       22.87      6.61 o 
   0   3  41       77.35       84.03     21.66 o 
   1   3  41      349.18      369.55     44.10 o 
   2   3  41      114.38      113.90     17.53 o 
   3   3  41      172.12      159.52     24.31 o 
   4   3  41        2.01       14.26      6.30 o 
   0   4  41      304.71      299.65     62.05 o 
   1   4  41      292.66      290.43     40.58 o 
   2   4  41       72.57       69.38     13.58 o 
   3   4  41      162.70      153.99     23.57 o 
   0   5  41       20.49       10.63     12.37 o 
   1   5  41       64.91       74.86     16.22 o 
   2   5  41      410.51      493.09     85.06 o 
   0   6  41        4.68        8.64     14.08 o 
   1   6  41      155.30      131.79     17.97 o 
   0   0  42       86.64       74.76     32.26 o 
   1   0  42       19.63       15.58     20.16 o 
   3   0  42      351.26      418.56     60.37 o 
   4   0  42       70.78       81.65     17.46 o 
   0   1  42       13.97       20.65      7.85 o 
   1   1  42      111.11      112.58     23.02 o 
   2   1  42      151.47      153.36     19.75 o 
   3   1  42       12.14        6.54      6.42 o 
   4   1  42      196.21      181.03     28.48 o 
   0   2  42       18.68       36.06     34.03 o 
   1   2  42       17.03       25.14      6.08 o 
   2   2  42       13.32        8.24      9.59 o 
   3   2  42      420.35      570.91     93.18 o 
   0   3  42        4.62        2.85     14.00 o 
   1   3  42      180.26      182.65     32.98 o 
   2   3  42      118.35       97.46     16.52 o 
   3   3  42       15.89       20.45      6.42 o 
   0   4  42      192.00      195.88     54.16 o 
   1   4  42       91.82       90.29     14.20 o 
   2   4  42      827.85     1182.93     36.81 o 
   3   4  42       15.99       25.02      7.68 o 
   0   5  42      261.27      234.55     75.43 o 
   1   5  42       97.91      109.27     17.55 o 
   2   5  42      264.43      240.65     44.34 o 
   1   0  43        9.03       18.58     15.64 o 
   2   0  43      337.82      336.35     66.13 o 
   3   0  43      104.30      121.27     22.55 o 
   0   1  43      368.42      449.53     74.59 o 
   1   1  43       88.61       73.36     16.84 o 
   2   1  43      187.52      184.44     26.31 o 
   3   1  43      380.10      457.65     74.43 o 
   0   2  43        0.14       16.16     12.96 o 
   1   2  43       28.02       26.15      9.86 o 
   2   2  43       46.51       40.09      7.81 o 
   3   2  43       62.29       69.41     10.87 o 
   0   3  43      443.72      556.59     62.11 o 
   1   3  43      396.95      570.14     46.17 o 
   2   3  43      266.46      257.66     54.37 o 
   3   3  43       62.56       56.37      9.75 o 
   0   4  43      316.71      352.34    142.68 o 
   1   4  43       66.58       65.40     14.31 o 
   2   4  43      330.85      408.37     51.14 o 
   0   5  43      527.84      715.98     73.07 o 
   0   0  44       55.14        7.41     22.67 o 
   1   0  44        2.49       19.73      8.28 o 
   2   0  44        0.90      -16.16     16.16 o 
   3   0  44       39.47       41.32      9.01 o 
   0   1  44       32.02        9.14     26.92 o 
   1   1  44       25.13       47.23     10.21 o 
   2   1  44       41.53       30.86     19.34 o 
   3   1  44      259.06      241.31     27.30 o 
   0   2  44       80.32       89.74     22.69 o 
   1   2  44      217.38      226.48     31.59 o 
   2   2  44      191.04      183.50     28.92 o 
   0   3  44      143.41      127.56     23.49 o 
   1   3  44       48.45       44.41     10.71 o 
   2   3  44       17.93       23.44      8.36 o 
   0   4  44      107.14      128.88     26.08 o 
   1   4  44       50.79       35.65      8.68 o 
   1   0  45       94.53       86.53     18.74 o 
   2   0  45       40.93       34.02     33.24 o 
   0   1  45       11.34       18.13      8.56 o 
   1   1  45      259.30      278.69     60.56 o 
   2   1  45       54.15       78.94     16.81 o 
   0   2  45        0.06        6.52     15.37 o 
   1   2  45       92.91       84.56     17.88 o 
   2   2  45       80.00       60.61     13.10 o 
   0   3  45        0.12       22.48      8.28 o 
   1   3  45      374.56      485.28     42.68 o 
   0   0  46       35.97       40.48     21.09 o 
   1   0  46        1.71       19.08     17.95 o 
   2   0  46      143.80      139.20     31.28 o 
   0   1  46       25.19       -1.82     30.49 o 
   1   1  46       13.77        5.21     15.37 o 
   0   2  46      268.30      295.30     54.14 o 
   1   2  46       62.93       46.36      8.60 o 
                                                 
